# Supplementary material for: A data-driven model to study utero-ovarian blood flow physiology during pregnancy
Source: Biomech Model Mechanobiol. 2019 Mar 5;18(4):1155–76. doi: 10.1007/s10237-019-01135-3 (PMC6647440; doi:10.1007/s10237-019-01135-3)
Supplement: Supplementary file 1 — Supplementary material 1 (xlsx 48 KB) [file 10237_2019_1135_MOESM1_ESM.xlsx]

## Sheet: Patient A Trimester 1
Vascular Bed Information: Including Resistances of Vascular Beds R0 (After subtracting contribution charateristic impedances), Vascular Bed Compliances
Data for Patient A: Trimester 1
Vascular Bed Name	Resistance	Arterial Compliance	Venous Compliance
'Chest'	35526.6	3.00045e-05	0.00220642
'Rshoulder'	87157.9	1.20018e-05	0.000882567
'Rarm'	83777.3	1.20018e-05	0.000882567
'Lshoulder'	86299.1	1.20018e-05	0.000882567
'Larm'	83829.1	1.20018e-05	0.000882567
'Spleen'	51316.9	1.83808e-05	0.00135165
'Stomach'	14479.9	4.7717e-05	0.00350893
'Intestines'	12532.5	7.11701e-05	0.00523359
'Lkidney'	31536.1	3.00045e-05	0.00220642
'Rkidney'	31536.1	3.00045e-05	0.00220642
'Pelvis'	59132.3	1.80027e-05	0.00132385
'LeftOvary'	157338	6.00089e-06	0.000441283
'Fundus'	181188	6.00089e-06	0.000441283
'Uterus'	90594.2	1.20018e-05	0.000882567
'Placenta'	16913.9	6.00089e-05	0.00441283
'Cervix'	181188	6.00089e-06	0.000441283
'Lupleg'	32587.4	1.80027e-05	0.00132385
'Llowleg'	47812.2	1.80027e-05	0.00132385
'RightOvary'	157338	6.00089e-06	0.000441283
'Rupleg'	32587.4	1.80027e-05	0.00132385
'Rlowleg'	47812.2	2.79003e-05	0.00465935
'Brain'	6227.71	1.62958e-05	0.00272139
'Faceneck'	82570.9	1.98762e-05	0.00331932
Liver (Lobules)	151.685	0.00245271	0.0385075
Liver (Arterial)	28137.7	2.9126e-05
'Li1_1_5'	632.476	0.000229831	0.000290254
'Li2_1_7'	686.575	0.000185664	0.000234475
'Li3_1_9'	765.983	0.000149984	0.000189416
'Li5_0_10'	540.487	0.000263394	0.000332642
'Li4_1_11'	834.151	0.000121162	0.000153015
'Li1_1_12'	632.476	0.000229831	0.000290254
'Li0_2_13'	894.726	0.000105722	0.000133517
'Ls0_1_16'	2408.01	9.28999e-05	0.000447327
'Ls1_1_18'	2705.84	7.50469e-05	0.000361363
'Ls2_1_20'	3208.3	6.06249e-05	0.000291919
'Ls4_0_21'	2062.02	0.000106466	0.000512652
'Ls3_1_22'	3726.29	4.89744e-05	0.00023582
'Ri2_1_29'	973.944	0.000222597	0.000425667
'Ri3_1_31'	1092.33	0.00017982	0.000343865
'Ri4_1_33'	1251.88	0.000145263	0.000277784
'Ri6_0_34'	849.614	0.000255104	0.000487829
'Ri5_1_35'	1428.12	0.000117348	0.000224402
'Ri2_1_36'	973.944	0.000222597	0.000425667
'Ri1_2_37'	1567.44	0.000102395	0.000195807
'Ri0_2_39'	1353.31	0.000126753	0.000242387
'Ri2_1_40'	973.944	0.000222597	0.000425667
'Ri1_2_41'	1567.44	0.000102395	0.000195807
'Rs1_1_46'	1146.06	0.000184459	0.000478686
'Rs2_1_48'	1365.82	0.000149011	0.000386696
'Rs3_1_50'	1616.82	0.000120375	0.000312384
'Rs5_0_51'	1038.19	0.000211397	0.000548591
'Rs4_1_52'	1864.32	9.72428e-05	0.000252352
'Rs1_1_53'	1146.06	0.000184459	0.000478686
'Rs0_2_54'	2093.4	8.48517e-05	0.000220195
Left Ventricle (Subepicardium)	259860	2.25439e-06	4.39437e-05	194.912	0.0030056	0.0585867
Left Ventricle (Midwall)	169658	3.38029e-06	6.60456e-05	127.255	0.00450667	0.0880533
Left Ventricle (Subendocardium)	91426.9	4.49838e-06	8.81475e-05	68.576	0.00599733	0.11752
Right Ventricle (Subepicardium)	1.14689e+06	9.09728e-07	1.78265e-05	860.239	0.00121287	0.0237667
Right Ventricle (Midwall)	1.03745e+06	1.36862e-06	2.66823e-05	778.15	0.00182467	0.0355733
Right Ventricle (Subendocardium)	911162	1.81715e-06	3.5538e-05	683.429	0.00242267	0.04738
Ventricular Septum (Right Layer)	478233	1.17055e-06	2.28169e-05	358.705	0.0015606	0.03042
Ventricular Septum (Midwall)	296813	1.75515e-06	3.42929e-05	222.629	0.00234	0.04572
Ventricular Septum (Left Layer)	164396	2.3357e-06	4.57689e-05	123.308	0.003114	0.06102

## Sheet: Patient A Trimester 2
Vascular Bed Information: Including Resistances of Vascular Beds R0 (After subtracting contribution charateristic impedances), Vascular Bed Compliances
Data for Patient A: Trimester 2
Vascular Bed Name	Resistance	Arterial Compliance	Venous Compliance
'Chest'	30725.9	3.20867e-05	0.00240815
'Rshoulder'	75566.5	1.28347e-05	0.000963261
'Rarm'	73188	1.28347e-05	0.000963261
'Lshoulder'	74951.4	1.28347e-05	0.000963261
'Larm'	73226.7	1.28347e-05	0.000963261
'Spleen'	33137	2.57981e-05	0.00193618
'Stomach'	14460.5	4.87297e-05	0.00365723
'Intestines'	11501.5	7.4323e-05	0.00557805
'Lkidney'	16047.3	5.13387e-05	0.00385304
'Rkidney'	16047.3	5.13387e-05	0.00385304
'Pelvis'	11782	7.7825e-05	0.00584087
'LeftOvary'	156165	0.000553101	0.00041511
'Fundus'	4090.35	0.0210683	0.0158121
'Uterus'	2045.17	0.0421366	0.0316241
'Placenta'	8207.44	0.0105342	0.00790603
'Cervix'	4090.35	0.0210683	0.0158121
'Lupleg'	58186.8	1.28347e-05	0.000963261
'Llowleg'	69182.8	0.00128347	0.000963261
'RightOvary'	156165	5.53101e-06	0.00041511
'Rupleg'	58186.8	1.28347e-05	0.000963261
'Rlowleg'	69182.8	2.79003e-05	0.00465935
'Brain'	7499.57	1.62958e-05	0.00272139
'Faceneck'	72333.9	1.98762e-05	0.00331932
Liver (Lobules)	126.674	0.00245271	0.0385075
Liver (Arterial)	28137.7	2.04327e-05
'Li1_1_5'	632.476	0.000229831	0.000290254
'Li2_1_7'	686.575	0.000185664	0.000234475
'Li3_1_9'	765.983	0.000149984	0.000189416
'Li5_0_10'	540.487	0.000263394	0.000332642
'Li4_1_11'	834.151	0.000121162	0.000153015
'Li1_1_12'	632.476	0.000229831	0.000290254
'Li0_2_13'	894.726	0.000105722	0.000133517
'Ls0_1_16'	2408.01	9.28999e-05	0.000447327
'Ls1_1_18'	2705.84	7.50469e-05	0.000361363
'Ls2_1_20'	3208.3	6.06249e-05	0.000291919
'Ls4_0_21'	2062.02	0.000106466	0.000512652
'Ls3_1_22'	3726.29	4.89744e-05	0.00023582
'Ri2_1_29'	973.944	0.000222597	0.000425667
'Ri3_1_31'	1092.33	0.00017982	0.000343865
'Ri4_1_33'	1251.88	0.000145263	0.000277784
'Ri6_0_34'	849.614	0.000255104	0.000487829
'Ri5_1_35'	1428.12	0.000117348	0.000224402
'Ri2_1_36'	973.944	0.000222597	0.000425667
'Ri1_2_37'	1567.44	0.000102395	0.000195807
'Ri0_2_39'	1353.31	0.000126753	0.000242387
'Ri2_1_40'	973.944	0.000222597	0.000425667
'Ri1_2_41'	1567.44	0.000102395	0.000195807
'Rs1_1_46'	1146.06	0.000184459	0.000478686
'Rs2_1_48'	1365.82	0.000149011	0.000386696
'Rs3_1_50'	1616.82	0.000120375	0.000312384
'Rs5_0_51'	1038.19	0.000211397	0.000548591
'Rs4_1_52'	1864.32	9.72428e-05	0.000252352
'Rs1_1_53'	1146.06	0.000184459	0.000478686
'Rs0_2_54'	2093.4	8.48517e-05	0.000220195
Left Ventricle (Subepicardium)	259860	2.25439e-06	4.39437e-05	194.912	0.0030056	0.0585867
Left Ventricle (Midwall)	169658	3.38029e-06	6.60456e-05	127.255	0.00450667	0.0880533
Left Ventricle (Subendocardium)	91426.9	4.49838e-06	8.81475e-05	68.576	0.00599733	0.11752
Right Ventricle (Subepicardium)	1.14689e+06	9.09728e-07	1.78265e-05	860.239	0.00121287	0.0237667
Right Ventricle (Midwall)	1.03745e+06	1.36862e-06	2.66823e-05	778.15	0.00182467	0.0355733
Right Ventricle (Subendocardium)	911162	1.81715e-06	3.5538e-05	683.429	0.00242267	0.04738
Ventricular Septum (Right Layer)	478233	1.17055e-06	2.28169e-05	358.705	0.0015606	0.03042
Ventricular Septum (Midwall)	296813	1.75515e-06	3.42929e-05	222.629	0.00234	0.04572
Ventricular Septum (Left Layer)	164396	2.3357e-06	4.57689e-05	123.308	0.003114	0.06102

## Sheet: Patient A Trimester 3
Vascular Bed Information: Including Resistances of Vascular Beds R0 (After subtracting contribution charateristic impedances), Vascular Bed Compliances
Data for Patient A: Trimester 3
Vascular Bed Name	Resistance	Arterial Compliance	Venous Compliance
'Chest'	49919.5	3.25055e-05	0.00244014
'Rshoulder'	123549	1.30022e-05	0.000976055
'Rarm'	121193	1.30022e-05	0.000976055
'Lshoulder'	122938	1.30022e-05	0.000976055
'Larm'	121232	1.30022e-05	0.000976055
'Spleen'	59487.2	2.51566e-05	0.00188847
'Stomach'	28407.9	4.7518e-05	0.0035671
'Intestines'	20646.3	7.2475e-05	0.00544058
'Lkidney'	28058.6	5.20088e-05	0.00390422
'Rkidney'	28058.6	5.20088e-05	0.00390422
'Pelvis'	14581.7	0.000104511	0.00784547
'LeftOvary'	193096	0.000753095	0.000565336
'Fundus'	4958.07	0.0292723	0.0219742
'Uterus'	2479.03	0.0585445	0.0439484
'Placenta'	9941.92	0.0146361	0.0109871
'Cervix'	4958.07	0.0292723	0.0219742
'Lupleg'	64081.4	1.95033e-05	0.00146408
'Llowleg'	75019.4	0.00195033	0.00146408
'RightOvary'	193096	7.53095e-06	0.000565336
'Rupleg'	64081.4	1.95033e-05	0.00146408
'Rlowleg'	75019.4	2.79003e-05	0.00465935
'Brain'	12114.9	1.62958e-05	0.00272139
'Faceneck'	120346	1.98762e-05	0.00331932
Liver (Lobules)	147.691	0.00245271	0.0385075
Liver (Arterial)	28137.7	2.8216e-05
'Li1_1_5'	632.476	0.000229831	0.000290254
'Li2_1_7'	686.575	0.000185664	0.000234475
'Li3_1_9'	765.983	0.000149984	0.000189416
'Li5_0_10'	540.487	0.000263394	0.000332642
'Li4_1_11'	834.151	0.000121162	0.000153015
'Li1_1_12'	632.476	0.000229831	0.000290254
'Li0_2_13'	894.726	0.000105722	0.000133517
'Ls0_1_16'	2408.01	9.28999e-05	0.000447327
'Ls1_1_18'	2705.84	7.50469e-05	0.000361363
'Ls2_1_20'	3208.3	6.06249e-05	0.000291919
'Ls4_0_21'	2062.02	0.000106466	0.000512652
'Ls3_1_22'	3726.29	4.89744e-05	0.00023582
'Ri2_1_29'	973.944	0.000222597	0.000425667
'Ri3_1_31'	1092.33	0.00017982	0.000343865
'Ri4_1_33'	1251.88	0.000145263	0.000277784
'Ri6_0_34'	849.614	0.000255104	0.000487829
'Ri5_1_35'	1428.12	0.000117348	0.000224402
'Ri2_1_36'	973.944	0.000222597	0.000425667
'Ri1_2_37'	1567.44	0.000102395	0.000195807
'Ri0_2_39'	1353.31	0.000126753	0.000242387
'Ri2_1_40'	973.944	0.000222597	0.000425667
'Ri1_2_41'	1567.44	0.000102395	0.000195807
'Rs1_1_46'	1146.06	0.000184459	0.000478686
'Rs2_1_48'	1365.82	0.000149011	0.000386696
'Rs3_1_50'	1616.82	0.000120375	0.000312384
'Rs5_0_51'	1038.19	0.000211397	0.000548591
'Rs4_1_52'	1864.32	9.72428e-05	0.000252352
'Rs1_1_53'	1146.06	0.000184459	0.000478686
'Rs0_2_54'	2093.4	8.48517e-05	0.000220195
Left Ventricle (Subepicardium)	259860	2.25439e-06	4.39437e-05	194.912	0.0030056	0.0585867
Left Ventricle (Midwall)	169658	3.38029e-06	6.60456e-05	127.255	0.00450667	0.0880533
Left Ventricle (Subendocardium)	91426.9	4.49838e-06	8.81475e-05	68.576	0.00599733	0.11752
Right Ventricle (Subepicardium)	1.14689e+06	9.09728e-07	1.78265e-05	860.239	0.00121287	0.0237667
Right Ventricle (Midwall)	1.03745e+06	1.36862e-06	2.66823e-05	778.15	0.00182467	0.0355733
Right Ventricle (Subendocardium)	911162	1.81715e-06	3.5538e-05	683.429	0.00242267	0.04738
Ventricular Septum (Right Layer)	478233	1.17055e-06	2.28169e-05	358.705	0.0015606	0.03042
Ventricular Septum (Midwall)	296813	1.75515e-06	3.42929e-05	222.629	0.00234	0.04572
Ventricular Septum (Left Layer)	164396	2.3357e-06	4.57689e-05	123.308	0.003114	0.06102

## Sheet: Patient A Trimester PP
Vascular Bed Information: Including Resistances of Vascular Beds R0 (After subtracting contribution charateristic impedances), Vascular Bed Compliances
Data for Patient A: Post Pregnancy
Vascular Bed Name	Resistance	Arterial Compliance	Venous Compliance
'Chest'	22317.4	2.38711e-05	0.00166361
'Rshoulder'	35441.7	1.43226e-05	0.000998167
'Rarm'	32626	1.43226e-05	0.000998167
'Lshoulder'	34759.9	1.43226e-05	0.000998167
'Larm'	32662	1.43226e-05	0.000998167
'Spleen'	31372.7	1.45542e-05	0.00101431
'Stomach'	8364.01	3.77832e-05	0.00263318
'Intestines'	7573.18	5.63539e-05	0.0039274
'Lkidney'	34622.4	1.43226e-05	0.000998167
'Rkidney'	34622.4	1.43226e-05	0.000998167
'Pelvis'	36931.8	1.43226e-05	0.000998167
'LeftOvary'	166729	2.38711e-06	0.000166361
'Fundus'	219617	2.38711e-06	0.000166361
'Uterus'	226969	2.38711e-06	0.000166361
'Cervix'	219617	2.38711e-06	0.000166361
'Lupleg'	16522.4	1.43226e-05	0.000998167
'Llowleg'	28330	1.43226e-05	0.000998167
'RightOvary'	166729	2.38711e-06	0.000166361
'Rupleg'	16522.4	1.43226e-05	0.000998167
'Rlowleg'	28330	1.43226e-05	0.000998167
'Brain'	3148.55	1.62958e-05	0.00272139
'Faceneck'	31637.4	1.98762e-05	0.00331932
Liver (Lobules)	122.682	0.00245271	0.0385075
Liver (Arterial)	28137.7	2.10436e-05
'Li1_1_5'	632.476	0.000229831	0.000290254
'Li2_1_7'	686.575	0.000185664	0.000234475
'Li3_1_9'	765.983	0.000149984	0.000189416
'Li5_0_10'	540.487	0.000263394	0.000332642
'Li4_1_11'	834.151	0.000121162	0.000153015
'Li1_1_12'	632.476	0.000229831	0.000290254
'Li0_2_13'	894.726	0.000105722	0.000133517
'Ls0_1_16'	2408.01	9.28999e-05	0.000447327
'Ls1_1_18'	2705.84	7.50469e-05	0.000361363
'Ls2_1_20'	3208.3	6.06249e-05	0.000291919
'Ls4_0_21'	2062.02	0.000106466	0.000512652
'Ls3_1_22'	3726.29	4.89744e-05	0.00023582
'Ri2_1_29'	973.944	0.000222597	0.000425667
'Ri3_1_31'	1092.33	0.00017982	0.000343865
'Ri4_1_33'	1251.88	0.000145263	0.000277784
'Ri6_0_34'	849.614	0.000255104	0.000487829
'Ri5_1_35'	1428.12	0.000117348	0.000224402
'Ri2_1_36'	973.944	0.000222597	0.000425667
'Ri1_2_37'	1567.44	0.000102395	0.000195807
'Ri0_2_39'	1353.31	0.000126753	0.000242387
'Ri2_1_40'	973.944	0.000222597	0.000425667
'Ri1_2_41'	1567.44	0.000102395	0.000195807
'Rs1_1_46'	1146.06	0.000184459	0.000478686
'Rs2_1_48'	1365.82	0.000149011	0.000386696
'Rs3_1_50'	1616.82	0.000120375	0.000312384
'Rs5_0_51'	1038.19	0.000211397	0.000548591
'Rs4_1_52'	1864.32	9.72428e-05	0.000252352
'Rs1_1_53'	1146.06	0.000184459	0.000478686
'Rs0_2_54'	2093.4	8.48517e-05	0.000220195
Left Ventricle (Subepicardium)	259860	2.25439e-06	4.39437e-05	194.912	0.0030056	0.0585867
Left Ventricle (Midwall)	169658	3.38029e-06	6.60456e-05	127.255	0.00450667	0.0880533
Left Ventricle (Subendocardium)	91426.9	4.49838e-06	8.81475e-05	68.576	0.00599733	0.11752
Right Ventricle (Subepicardium)	1.14689e+06	9.09728e-07	1.78265e-05	860.239	0.00121287	0.0237667
Right Ventricle (Midwall)	1.03745e+06	1.36862e-06	2.66823e-05	778.15	0.00182467	0.0355733
Right Ventricle (Subendocardium)	911162	1.81715e-06	3.5538e-05	683.429	0.00242267	0.04738
Ventricular Septum (Right Layer)	478233	1.17055e-06	2.28169e-05	358.705	0.0015606	0.03042
Ventricular Septum (Midwall)	296813	1.75515e-06	3.42929e-05	222.629	0.00234	0.04572
Ventricular Septum (Left Layer)	164396	2.3357e-06	4.57689e-05	123.308	0.003114	0.06102

## Sheet: Patient B Trimester 1
Vascular Bed Information: Including Resistances of Vascular Beds R0 (After subtracting contribution charateristic impedances), Vascular Bed Compliances
Data for Patient B: Trimester 1
Vascular Bed Name	Resistance	Arterial Compliance	Venous Compliance
'Chest'	4644.97	2.84904e-05	0.00219829
'Rshoulder'	11096.9	1.13961e-05	0.000879316
'Rarm'	10046.1	1.13961e-05	0.000879316
'Lshoulder'	10830	1.13961e-05	0.000879316
'Larm'	10062.2	1.13961e-05	0.000879316
'Spleen'	5416.9	1.76506e-05	0.0013619
'Stomach'	443.053	4.58214e-05	0.00353554
'Intestines'	1174.93	6.83428e-05	0.00527327
'Lkidney'	3404.59	2.84904e-05	0.00219829
'Rkidney'	3404.59	2.84904e-05	0.00219829
'Pelvis'	7717.17	1.70942e-05	0.00131897
'LeftOvary'	16916.4	5.69807e-06	0.000439658
'Fundus'	24330.1	5.69807e-06	0.000439658
'Uterus'	12165	1.13961e-05	0.000879316
'Placenta'	2058.47	5.69807e-05	0.00439658
'Cervix'	24330.1	5.69807e-06	0.000439658
'Lupleg'	3590.48	1.13961e-05	0.000879316
'Llowleg'	4198.5	1.70942e-05	0.00131897
'RightOvary'	16916.4	5.69807e-06	0.000439658
'Rupleg'	3590.48	1.13961e-05	0.000879316
'Rlowleg'	4198.5	2.79003e-05	0.00465935
'Brain'	157.389	1.62958e-05	0.00272139
'Faceneck'	9671.11	1.98762e-05	0.00331932
Liver (Lobules)	26.0893	0.00245271	0.0385075
Liver (Arterial)	28137.7	1.20627e-05
'Li1_1_5'	632.476	0.000229831	0.000290254
'Li2_1_7'	686.575	0.000185664	0.000234475
'Li3_1_9'	765.983	0.000149984	0.000189416
'Li5_0_10'	540.487	0.000263394	0.000332642
'Li4_1_11'	834.151	0.000121162	0.000153015
'Li1_1_12'	632.476	0.000229831	0.000290254
'Li0_2_13'	894.726	0.000105722	0.000133517
'Ls0_1_16'	2408.01	9.28999e-05	0.000447327
'Ls1_1_18'	2705.84	7.50469e-05	0.000361363
'Ls2_1_20'	3208.3	6.06249e-05	0.000291919
'Ls4_0_21'	2062.02	0.000106466	0.000512652
'Ls3_1_22'	3726.29	4.89744e-05	0.00023582
'Ri2_1_29'	973.944	0.000222597	0.000425667
'Ri3_1_31'	1092.33	0.00017982	0.000343865
'Ri4_1_33'	1251.88	0.000145263	0.000277784
'Ri6_0_34'	849.614	0.000255104	0.000487829
'Ri5_1_35'	1428.12	0.000117348	0.000224402
'Ri2_1_36'	973.944	0.000222597	0.000425667
'Ri1_2_37'	1567.44	0.000102395	0.000195807
'Ri0_2_39'	1353.31	0.000126753	0.000242387
'Ri2_1_40'	973.944	0.000222597	0.000425667
'Ri1_2_41'	1567.44	0.000102395	0.000195807
'Rs1_1_46'	1146.06	0.000184459	0.000478686
'Rs2_1_48'	1365.82	0.000149011	0.000386696
'Rs3_1_50'	1616.82	0.000120375	0.000312384
'Rs5_0_51'	1038.19	0.000211397	0.000548591
'Rs4_1_52'	1864.32	9.72428e-05	0.000252352
'Rs1_1_53'	1146.06	0.000184459	0.000478686
'Rs0_2_54'	2093.4	8.48517e-05	0.000220195
Left Ventricle (Subepicardium)	259860	2.25439e-06	4.39437e-05	194.912	0.0030056	0.0585867
Left Ventricle (Midwall)	169658	3.38029e-06	6.60456e-05	127.255	0.00450667	0.0880533
Left Ventricle (Subendocardium)	91426.9	4.49838e-06	8.81475e-05	68.576	0.00599733	0.11752
Right Ventricle (Subepicardium)	1.14689e+06	9.09728e-07	1.78265e-05	860.239	0.00121287	0.0237667
Right Ventricle (Midwall)	1.03745e+06	1.36862e-06	2.66823e-05	778.15	0.00182467	0.0355733
Right Ventricle (Subendocardium)	911162	1.81715e-06	3.5538e-05	683.429	0.00242267	0.04738
Ventricular Septum (Right Layer)	478233	1.17055e-06	2.28169e-05	358.705	0.0015606	0.03042
Ventricular Septum (Midwall)	296813	1.75515e-06	3.42929e-05	222.629	0.00234	0.04572
Ventricular Septum (Left Layer)	164396	2.3357e-06	4.57689e-05	123.308	0.003114	0.06102

## Sheet: Patient B Trimester 2
Vascular Bed Information: Including Resistances of Vascular Beds R0 (After subtracting contribution charateristic impedances), Vascular Bed Compliances
Data for Patient B: Trimester 2
Vascular Bed Name	Resistance	Arterial Compliance	Venous Compliance
'Chest'	10624.4	3.0519e-05	0.00239987
'Rshoulder'	25312.7	1.22076e-05	0.00095995
'Rarm'	22934.3	1.22076e-05	0.00095995
'Lshoulder'	24697.7	1.22076e-05	0.00095995
'Larm'	22973	1.22076e-05	0.00095995
'Spleen'	8373.15	2.41308e-05	0.00189754
'Stomach'	1350.26	4.55805e-05	0.00358424
'Intestines'	2905.82	6.95198e-05	0.00546672
'Lkidney'	3483.91	4.88304e-05	0.0038398
'Rkidney'	3483.91	4.88304e-05	0.0038398
'Pelvis'	3494.31	7.40225e-05	0.00582079
'LeftOvary'	39551.7	0.000526077	0.000413683
'Fundus'	1028.92	0.0200389	0.0157577
'Uterus'	514.46	0.0400778	0.0315154
'Placenta'	2084.59	0.0100195	0.00787885
'Cervix'	1028.92	0.0200389	0.0157577
'Lupleg'	7933.11	1.22076e-05	0.00095995
'Llowleg'	18929.1	0.00122076	0.00095995
'RightOvary'	39551.7	5.26077e-06	0.000413683
'Rupleg'	7933.11	1.22076e-05	0.00095995
'Rlowleg'	18929.1	2.79003e-05	0.00465935
'Brain'	320.47	1.62958e-05	0.00272139
'Faceneck'	22080.2	1.98762e-05	0.00331932
Liver (Lobules)	21.5107	0.00245271	0.0385075
Liver (Arterial)	28137.7	1.43693e-05
'Li1_1_5'	632.476	0.000229831	0.000290254
'Li2_1_7'	686.575	0.000185664	0.000234475
'Li3_1_9'	765.983	0.000149984	0.000189416
'Li5_0_10'	540.487	0.000263394	0.000332642
'Li4_1_11'	834.151	0.000121162	0.000153015
'Li1_1_12'	632.476	0.000229831	0.000290254
'Li0_2_13'	894.726	0.000105722	0.000133517
'Ls0_1_16'	2408.01	9.28999e-05	0.000447327
'Ls1_1_18'	2705.84	7.50469e-05	0.000361363
'Ls2_1_20'	3208.3	6.06249e-05	0.000291919
'Ls4_0_21'	2062.02	0.000106466	0.000512652
'Ls3_1_22'	3726.29	4.89744e-05	0.00023582
'Ri2_1_29'	973.944	0.000222597	0.000425667
'Ri3_1_31'	1092.33	0.00017982	0.000343865
'Ri4_1_33'	1251.88	0.000145263	0.000277784
'Ri6_0_34'	849.614	0.000255104	0.000487829
'Ri5_1_35'	1428.12	0.000117348	0.000224402
'Ri2_1_36'	973.944	0.000222597	0.000425667
'Ri1_2_37'	1567.44	0.000102395	0.000195807
'Ri0_2_39'	1353.31	0.000126753	0.000242387
'Ri2_1_40'	973.944	0.000222597	0.000425667
'Ri1_2_41'	1567.44	0.000102395	0.000195807
'Rs1_1_46'	1146.06	0.000184459	0.000478686
'Rs2_1_48'	1365.82	0.000149011	0.000386696
'Rs3_1_50'	1616.82	0.000120375	0.000312384
'Rs5_0_51'	1038.19	0.000211397	0.000548591
'Rs4_1_52'	1864.32	9.72428e-05	0.000252352
'Rs1_1_53'	1146.06	0.000184459	0.000478686
'Rs0_2_54'	2093.4	8.48517e-05	0.000220195
Left Ventricle (Subepicardium)	259860	2.25439e-06	4.39437e-05	194.912	0.0030056	0.0585867
Left Ventricle (Midwall)	169658	3.38029e-06	6.60456e-05	127.255	0.00450667	0.0880533
Left Ventricle (Subendocardium)	91426.9	4.49838e-06	8.81475e-05	68.576	0.00599733	0.11752
Right Ventricle (Subepicardium)	1.14689e+06	9.09728e-07	1.78265e-05	860.239	0.00121287	0.0237667
Right Ventricle (Midwall)	1.03745e+06	1.36862e-06	2.66823e-05	778.15	0.00182467	0.0355733
Right Ventricle (Subendocardium)	911162	1.81715e-06	3.5538e-05	683.429	0.00242267	0.04738
Ventricular Septum (Right Layer)	478233	1.17055e-06	2.28169e-05	358.705	0.0015606	0.03042
Ventricular Septum (Midwall)	296813	1.75515e-06	3.42929e-05	222.629	0.00234	0.04572
Ventricular Septum (Left Layer)	164396	2.3357e-06	4.57689e-05	123.308	0.003114	0.06102

## Sheet: Patient B Trimester 3
Vascular Bed Information: Including Resistances of Vascular Beds R0 (After subtracting contribution charateristic impedances), Vascular Bed Compliances
Data for Patient B: Trimester 3
Vascular Bed Name	Resistance	Arterial Compliance	Venous Compliance
'Chest'	28578.3	3.08122e-05	0.00243117
'Rshoulder'	70196.5	1.23249e-05	0.000972468
'Rarm'	67840.1	1.23249e-05	0.000972468
'Lshoulder'	69585.4	1.23249e-05	0.000972468
'Larm'	67878.9	1.23249e-05	0.000972468
'Spleen'	31454.9	2.41376e-05	0.00190452
'Stomach'	13567.2	4.55932e-05	0.00359743
'Intestines'	10916	6.95392e-05	0.00548683
'Lkidney'	14720.4	4.92996e-05	0.00388987
'Rkidney'	14720.4	4.92996e-05	0.00388987
'Pelvis'	7944.07	9.90666e-05	0.00781663
'LeftOvary'	100982	0.000713864	0.000563258
'Fundus'	2588.23	0.0277474	0.0218934
'Uterus'	1294.11	0.0554948	0.0437869
'Placenta'	5202.24	0.0138737	0.0109467
'Cervix'	2588.23	0.0277474	0.0218934
'Lupleg'	28512.8	1.84873e-05	0.0014587
'Llowleg'	39450.8	0.00184873	0.0014587
'RightOvary'	100982	7.13864e-06	0.000563258
'Rupleg'	28512.8	1.84873e-05	0.0014587
'Rlowleg'	39450.8	2.79003e-05	0.00465935
'Brain'	5445.75	1.62958e-05	0.00272139
'Faceneck'	66993.1	1.98762e-05	0.00331932
Liver (Lobules)	83.6674	0.00245271	0.0385075
Liver (Arterial)	28137.7	1.98197e-05
'Li1_1_5'	632.476	0.000229831	0.000290254
'Li2_1_7'	686.575	0.000185664	0.000234475
'Li3_1_9'	765.983	0.000149984	0.000189416
'Li5_0_10'	540.487	0.000263394	0.000332642
'Li4_1_11'	834.151	0.000121162	0.000153015
'Li1_1_12'	632.476	0.000229831	0.000290254
'Li0_2_13'	894.726	0.000105722	0.000133517
'Ls0_1_16'	2408.01	9.28999e-05	0.000447327
'Ls1_1_18'	2705.84	7.50469e-05	0.000361363
'Ls2_1_20'	3208.3	6.06249e-05	0.000291919
'Ls4_0_21'	2062.02	0.000106466	0.000512652
'Ls3_1_22'	3726.29	4.89744e-05	0.00023582
'Ri2_1_29'	973.944	0.000222597	0.000425667
'Ri3_1_31'	1092.33	0.00017982	0.000343865
'Ri4_1_33'	1251.88	0.000145263	0.000277784
'Ri6_0_34'	849.614	0.000255104	0.000487829
'Ri5_1_35'	1428.12	0.000117348	0.000224402
'Ri2_1_36'	973.944	0.000222597	0.000425667
'Ri1_2_37'	1567.44	0.000102395	0.000195807
'Ri0_2_39'	1353.31	0.000126753	0.000242387
'Ri2_1_40'	973.944	0.000222597	0.000425667
'Ri1_2_41'	1567.44	0.000102395	0.000195807
'Rs1_1_46'	1146.06	0.000184459	0.000478686
'Rs2_1_48'	1365.82	0.000149011	0.000386696
'Rs3_1_50'	1616.82	0.000120375	0.000312384
'Rs5_0_51'	1038.19	0.000211397	0.000548591
'Rs4_1_52'	1864.32	9.72428e-05	0.000252352
'Rs1_1_53'	1146.06	0.000184459	0.000478686
'Rs0_2_54'	2093.4	8.48517e-05	0.000220195
Left Ventricle (Subepicardium)	259860	2.25439e-06	4.39437e-05	194.912	0.0030056	0.0585867
Left Ventricle (Midwall)	169658	3.38029e-06	6.60456e-05	127.255	0.00450667	0.0880533
Left Ventricle (Subendocardium)	91426.9	4.49838e-06	8.81475e-05	68.576	0.00599733	0.11752
Right Ventricle (Subepicardium)	1.14689e+06	9.09728e-07	1.78265e-05	860.239	0.00121287	0.0237667
Right Ventricle (Midwall)	1.03745e+06	1.36862e-06	2.66823e-05	778.15	0.00182467	0.0355733
Right Ventricle (Subendocardium)	911162	1.81715e-06	3.5538e-05	683.429	0.00242267	0.04738
Ventricular Septum (Right Layer)	478233	1.17055e-06	2.28169e-05	358.705	0.0015606	0.03042
Ventricular Septum (Midwall)	296813	1.75515e-06	3.42929e-05	222.629	0.00234	0.04572
Ventricular Septum (Left Layer)	164396	2.3357e-06	4.57689e-05	123.308	0.003114	0.06102

## Sheet: Patient B Trimester PP
Vascular Bed Information: Including Resistances of Vascular Beds R0 (After subtracting contribution charateristic impedances), Vascular Bed Compliances
Data for Patient B: Post Pregnancy
Vascular Bed Name	Resistance	Arterial Compliance	Venous Compliance
'Chest'	11530.1	2.27323e-05	0.0016565
'Rshoulder'	17855.6	1.36394e-05	0.0009939
'Rarm'	15670.4	1.36394e-05	0.0009939
'Lshoulder'	17326.4	1.36394e-05	0.0009939
'Larm'	15698.3	1.36394e-05	0.0009939
'Spleen'	14681.5	1.39795e-05	0.00101868
'Stomach'	2767.7	3.62911e-05	0.00264453
'Intestines'	3380.95	5.41284e-05	0.00394433
'Lkidney'	17219.8	1.36394e-05	0.0009939
'Rkidney'	17219.8	1.36394e-05	0.0009939
'Pelvis'	19012	1.36394e-05	0.0009939
'LeftOvary'	71495.8	2.27323e-06	0.00016565
'Fundus'	112540	2.27323e-06	0.00016565
'Uterus'	118246	2.27323e-06	0.00016565
'Cervix'	112540	2.27323e-06	0.00016565
'Lupleg'	3172.85	1.36394e-05	0.0009939
'Llowleg'	12336.4	1.36394e-05	0.0009939
'RightOvary'	71495.8	2.27323e-06	0.00016565
'Rupleg'	3172.85	1.36394e-05	0.0009939
'Rlowleg'	12336.4	1.36394e-05	0.0009939
'Brain'	634.184	1.62958e-05	0.00272139
'Faceneck'	14903.2	1.98762e-05	0.00331932
Liver (Lobules)	59.582	0.00245271	0.0385075
Liver (Arterial)	28137.7	1.35577e-05
'Li1_1_5'	632.476	0.000229831	0.000290254
'Li2_1_7'	686.575	0.000185664	0.000234475
'Li3_1_9'	765.983	0.000149984	0.000189416
'Li5_0_10'	540.487	0.000263394	0.000332642
'Li4_1_11'	834.151	0.000121162	0.000153015
'Li1_1_12'	632.476	0.000229831	0.000290254
'Li0_2_13'	894.726	0.000105722	0.000133517
'Ls0_1_16'	2408.01	9.28999e-05	0.000447327
'Ls1_1_18'	2705.84	7.50469e-05	0.000361363
'Ls2_1_20'	3208.3	6.06249e-05	0.000291919
'Ls4_0_21'	2062.02	0.000106466	0.000512652
'Ls3_1_22'	3726.29	4.89744e-05	0.00023582
'Ri2_1_29'	973.944	0.000222597	0.000425667
'Ri3_1_31'	1092.33	0.00017982	0.000343865
'Ri4_1_33'	1251.88	0.000145263	0.000277784
'Ri6_0_34'	849.614	0.000255104	0.000487829
'Ri5_1_35'	1428.12	0.000117348	0.000224402
'Ri2_1_36'	973.944	0.000222597	0.000425667
'Ri1_2_37'	1567.44	0.000102395	0.000195807
'Ri0_2_39'	1353.31	0.000126753	0.000242387
'Ri2_1_40'	973.944	0.000222597	0.000425667
'Ri1_2_41'	1567.44	0.000102395	0.000195807
'Rs1_1_46'	1146.06	0.000184459	0.000478686
'Rs2_1_48'	1365.82	0.000149011	0.000386696
'Rs3_1_50'	1616.82	0.000120375	0.000312384
'Rs5_0_51'	1038.19	0.000211397	0.000548591
'Rs4_1_52'	1864.32	9.72428e-05	0.000252352
'Rs1_1_53'	1146.06	0.000184459	0.000478686
'Rs0_2_54'	2093.4	8.48517e-05	0.000220195
Left Ventricle (Subepicardium)	259860	2.25439e-06	4.39437e-05	194.912	0.0030056	0.0585867
Left Ventricle (Midwall)	169658	3.38029e-06	6.60456e-05	127.255	0.00450667	0.0880533
Left Ventricle (Subendocardium)	91426.9	4.49838e-06	8.81475e-05	68.576	0.00599733	0.11752
Right Ventricle (Subepicardium)	1.14689e+06	9.09728e-07	1.78265e-05	860.239	0.00121287	0.0237667
Right Ventricle (Midwall)	1.03745e+06	1.36862e-06	2.66823e-05	778.15	0.00182467	0.0355733
Right Ventricle (Subendocardium)	911162	1.81715e-06	3.5538e-05	683.429	0.00242267	0.04738
Ventricular Septum (Right Layer)	478233	1.17055e-06	2.28169e-05	358.705	0.0015606	0.03042
Ventricular Septum (Midwall)	296813	1.75515e-06	3.42929e-05	222.629	0.00234	0.04572
Ventricular Septum (Left Layer)	164396	2.3357e-06	4.57689e-05	123.308	0.003114	0.06102
Ventricular Septum (Left Layer)	164396	2.3357e-06	4.57689e-05	123.308	0.003114	0.06102
