# Supplementary material for: A data-driven model to study utero-ovarian blood flow physiology during pregnancy
Source: Biomech Model Mechanobiol. 2019 Mar 5;18(4):1155–76. doi: 10.1007/s10237-019-01135-3 (PMC6647440; doi:10.1007/s10237-019-01135-3)
Supplement: Supplementary file 2 — Supplementary material 2 (xlsx 43 KB) [file 10237_2019_1135_MOESM2_ESM.xlsx]

## Sheet: Vessel Information
Vessel Information: Including Vessel Number, Vessel Name, Length of Vessel, and Connectivities
A0_Start_min is the area at the start of the vessel for the non-pregnant case
A0_Start_max is the area at the start of the vessel at term of pregnancy
A0_end_min is the area at the end of the vessel for the non-pregnant case
A0_end_max is the area at the end of the vessel at term of pregnancy
Distal Vessel Connectivities given by Child1, Child2, and Child3
Connection to Heart Chambers where 1= left ventricle, 2= right atria, 3= right ventricle, and 4=left atria
VascularBed represents which (if any) vascular bed, is the vessel connected to
Vessel Number	Vessel Name	Length	A0_Start_min	A0_Start_max	A0_End_min	A0_End_max	Child1	Child2	Child3	Heart_Connection	VascularBed
1	'Left Ventricular Outflow Tract'	0.5	6.942	6.942	6.942	6.942	2	0	0	1	'0'
2	'Aortic Root'	0.5	6.942	6.942	6.942	6.942	3	116	125	0	'0'
3	'Ascending Aorta'	4	6.789	6.789	6.789	6.789	4	5	0	0	'0'
4	'Aortic Arch I'	2	5.228	5.228	5.228	5.228	21	22	0	0	'0'
5	'Brachiocephalic Artery'	3.4	1.535	1.535	1.535	1.535	6	7	0	0	'0'
6	'Right Subclavian Artery I'	3.4	1.131	1.131	0.95	0.95	8	9	10	0	'0'
7	'Right Carotid Artery'	9.4	0.503	0.503	0.374	0.374	19	20	0	0	'0'
8	'Right Vertebral Artery'	14.9	0.108	0.108	0.062	0.062	130	0	0	0	'0'
9	'Right Internal Thoracic Artery'	8	0.066	0.066	0.066	0.066	0	0	0	0	'Chest'
10	'Right Subclavian Artery II'	2.5	0.95	0.95	0.95	0.95	11	12	0	0	'0'
11	'Right Thyrocervical Artery'	5	0.166	0.166	0.166	0.166	0	0	0	0	'Rshoulder'
12	'Right Axillary Artery'	5	0.899	0.899	0.899	0.899	13	14	0	0	'0'
13	'Right Subscapular Artery etc [x4]'	4	0.113	0.113	0.113	0.113	0	0	0	0	'Rshoulder'
14	'Right Brachial Artery'	34.7	0.608	0.608	0.175	0.175	15	16	0	0	'0'
15	'Right Radial Artery'	23.5	0.053	0.053	0.036	0.036	0	0	0	0	'Rarm'
16	'Right Ulnar Artery I'	6.7	0.145	0.145	0.145	0.145	17	18	0	0	'0'
17	'Right Interosseous Artery'	7.9	0.026	0.026	0.026	0.026	0	0	0	0	'Rarm'
18	'Right Ulnar Artery II'	17.1	0.126	0.126	0.105	0.105	0	0	0	0	'Rarm'
19	'Right Internal Carotid Artery'	17.8	0.255	0.255	0.145	0.145	153	154	0	0	'0'
20	'Right External Carotid Artery I'	4.1	0.196	0.196	0.159	0.159	157	158	0	0	'0'
21	'Aortic Arch II'	3.9	4.831	4.831	4.831	4.831	25	26	0	0	'0'
22	'Left Carotid Artery'	13.9	0.43	0.43	0.327	0.327	23	24	0	0	'0'
23	'Left Internal Carotid Artery'	17.8	0.221	0.221	0.132	0.132	155	156	0	0	'0'
24	'Left External Carotid Artery I'	4.1	0.173	0.173	0.145	0.145	159	160	0	0	'0'
25	'Descending Thoracic Aorta I'	5.2	3.801	3.801	3.135	3.135	38	39	0	0	'0'
26	'Left Subclavian Artery I'	3.4	0.95	0.95	0.785	0.785	27	28	29	0	'0'
27	'Left Vertebral Artery'	14.8	0.108	0.108	0.062	0.062	130	0	0	0	'0'
28	'Left Internal Thoracic Artery'	8	0.057	0.057	0.057	0.057	0	0	0	0	'Chest'
29	'Left Subclavian Artery II'	2.5	0.679	0.679	0.679	0.679	30	31	0	0	'0'
30	'Left Thyrocervical Artery'	5	0.108	0.108	0.108	0.108	0	0	0	0	'Lshoulder'
31	'Left Axillary Artery'	5	0.636	0.636	0.636	0.636	32	33	0	0	'0'
32	'Left Subscapular Artery etc [x4]'	4	0.08	0.08	0.08	0.08	0	0	0	0	'Lshoulder'
33	'Left Brachial Artery'	34.7	0.51	0.51	0.175	0.175	34	35	0	0	'0'
34	'Left Radial Artery'	23.5	0.053	0.053	0.036	0.036	0	0	0	0	'Larm'
35	'Left Ulnar Artery I'	6.7	0.145	0.145	0.145	0.145	36	37	0	0	'0'
36	'Left Interosseous Artery'	7.9	0.026	0.026	0.026	0.026	0	0	0	0	'Larm'
37	'Left Ulnar Artery II'	17.1	0.126	0.126	0.105	0.105	0	0	0	0	'Larm'
38	'Intercostal Arteries etc [x35]'	8	0.045	0.045	0.045	0.045	0	0	0	0	'Chest'
39	'Descending Thoracic Aorta II'	10.4	2.378	2.378	1.584	1.584	40	41	0	0	'0'
40	'Abdominal Aorta I'	5.3	1.169	1.169	1.169	1.169	45	46	0	0	'0'
41	'Celiac Artery'	2	0.454	0.454	0.454	0.454	42	43	44	0	'0'
42	'Hepatic Artery'	6.6	0.181	0.181	0.181	0.181	0	0	0	0	'Liver'
43	'Splenic Artery'	6.3	0.126	0.126	0.126	0.126	0	0	0	0	'Spleen'
44	'Gastric Artery'	7.1	0.264	0.264	0.238	0.238	0	0	0	0	'Stomach'
45	'Superior Mensenteric Artery'	5.9	0.283	0.283	0.283	0.283	0	0	0	0	'Intestines'
46	'Abdominal Aorta II'	1	1.094	1.094	1.094	1.094	47	48	0	0	'0'
47	'Left Renal Artery'	3.2	0.212	0.212	0.212	0.212	0	0	0	0	'Lkidney'
48	'Abdominal Aorta III'	1	1.021	1.021	1.021	1.021	49	50	0	0	'0'
49	'Right Renal Artery'	3.2	0.212	0.212	0.212	0.212	0	0	0	0	'Rkidney'
50	'Abdominal Aorta IV'	2	0.95	0.95	0.937	0.937	51	62	92	0	'0'
51	'Abdominal Aorta V'	8.6	0.93	0.93	0.882	0.882	52	53	0	0	'0'
52	'Inferior Mesenteric Artery'	5	0.08	0.08	0.08	0.08	0	0	0	0	'Intestines'
53	'Abdominal Aorta VI'	1	0.849	0.849	0.785	0.785	54	55	0	0	'0'
54	'Left Common Iliac Artery'	5.9	0.425	0.425	0.385	0.385	56	57	0	0	'0'
55	'Right Common Iliac Artery'	5.8	0.425	0.425	0.385	0.385	86	87	0	0	'0'
56	'Left External Iliac Artery'	14.4	0.246	0.246	0.229	0.229	82	83	0	0	'0'
57	'Left Internal Iliac Artery'	3	0.218	0.218	0.218	0.218	58	59	0	0	'0'
58	'Left Internal Iliac artery anterior I'	2	0.1462	0.1462	0.1462	0.1462	60	80	0	0	'0'
59	'Left Internal Iliac artery posterior'	6	0.117	0.1638	0.117	0.1638	0	0	0	0	'Pelvis'
60	'Left Internal Iliac artery anterior II'	2	0.1462	0.1462	0.1462	0.1462	61	81	0	0	'0'
61	'Left Internal Iliac artery anterior III'	2	0.1462	0.1462	0.1462	0.1462	0	0	0	0	'Pelvis'
62	'Left Ovarian artery I'	3	0.0154	0.03079	0.0154	0.03079	63	64	0	0	'0'
63	'Left Ovarian artery II [x3]'	2	0.0079	0.015	0.0079	0.015	0	0	0	0	'LeftOvary'
64	'Left Utero-Ovarian Communicating Artery'	5	0.004418	0.048105	0.004418	0.048105	65	67	0	0	'0'
65	'Left Arcuate Arteries I [x4]'	12	0.0123	0.1257	0.0123	0.1257	66	0	0	0	'0'
66	'Left Radial Spiral Arteries I [x50]'	3	0.000314	0.001963	0.000314	0.004418	0	0	0	0	'Fundus'
67	'Left Ascending Uterine Artery I'	3	0.02405	0.048105	0.02405	0.048105	68	70	0	0	'0'
68	'Left Arcuate Arteries II [x4]'	12	0.0123	0.1257	0.0123	0.1257	69	0	0	0	'0'
69	'Left Radial Spiral Arteries II [x50]'	3	0.000314	0.001963	0.000314	0.004418	0	0	0	0	'Uterus'
70	'Left Ascending Uterine Artery II'	3	0.02405	0.09621	0.02405	0.09621	71	73	0	0	'0'
71	'Left Arcuate Arteries III [x2]'	12	0.0123	0.1257	0.0123	0.1257	72	0	0	0	'0'
72	'Left Radial Spiral Arteries III [x50]'	3	0.000314	0.001963	0.000314	0.004418	0	0	0	0	'Placenta'
73	'Left Ascending Uterine Artery III'	3	0.02405	0.048105	0.02405	0.048105	74	0	0	0	'0'
74	'Left Arcuate Arteries IV [x4]'	12	0.0123	0.1257	0.0123	0.1257	75	0	0	0	'0'
75	'Left Radial Spiral Arteries IV [x50]'	3	0.000314	0.001963	0.000314	0.004418	0	0	0	0	'Uterus'
76	'Left Ascending Uterine Artery IV'	3	0.02405	0.048105	0.02405	0.048105	74	0	0	0	'0'
77	'Left Descending Uterine Artery'	3	0.00307	0.04909	0.00307	0.04909	78	0	0	0	'0'
78	'Left Arcuate Arteries V [x4]'	12	0.0123	0.1257	0.0123	0.1257	79	0	0	0	'0'
79	'Left Radial Spiral Arteries V [x50]'	3	0.000314	0.001963	0.000314	0.004418	0	0	0	0	'Cervix'
80	'Left Uterine Artery I'	8	0.02405	0.048105	0.02405	0.067347	76	77	0	0	'0'
81	'Left Vaginal Artery'	7	0.00307	0.04909	0.00307	0.04909	78	0	0	0	'0'
82	'Left Femoral Artery'	44.3	0.196	0.196	0.113	0.113	84	85	0	0	'0'
83	'Left Deep Femoral Artery'	12.6	0.071	0.071	0.049	0.049	0	0	0	0	'Lupleg'
84	'Left Posterior Tibial Artery'	32.1	0.075	0.075	0.062	0.062	0	0	0	0	'Llowleg'
85	'Left Anterior Tibial Artery'	34.3	0.053	0.053	0.042	0.042	0	0	0	0	'Llowleg'
86	'Right External Iliac Artery'	14.5	0.246	0.246	0.229	0.229	112	113	0	0	'0'
87	'Right Internal Iliac Artery'	3	0.218	0.218	0.218	0.218	88	89	0	0	'0'
88	'Right Internal Iliac artery anterior I'	2	0.1462	0.1462	0.1462	0.1462	90	110	0	0	'0'
89	'Right Internal Iliac artery posterior'	6	0.117	0.1638	0.117	0.1638	0	0	0	0	'Pelvis'
90	'Right Internal Iliac artery anterior II'	2	0.1462	0.1462	0.1462	0.1462	91	111	0	0	'0'
91	'Right Internal Iliac artery anterior III'	2	0.1462	0.1462	0.1462	0.1462	0	0	0	0	'Pelvis'
92	'Right Ovarian artery I'	3	0.0154	0.03079	0.0154	0.03079	93	94	0	0	'0'
93	'Right Ovarian artery II [x3]'	2	0.0079	0.015	0.0079	0.015	0	0	0	0	'RightOvary'
94	'Right Utero-Ovarian Communicating Artery'	5	0.004418	0.048105	0.004418	0.048105	95	97	0	0	'0'
95	'Right Arcuate Arteries I [x4]'	12	0.0123	0.1257	0.0123	0.1257	96	0	0	0	'0'
96	'Right Radial Spiral Arteries I [x50]'	3	0.000314	0.001963	0.000314	0.004418	0	0	0	0	'Fundus'
97	'Right Ascending Uterine Artery I'	3	0.02405	0.048105	0.02405	0.048105	98	100	0	0	'0'
98	'Right Arcuate Arteries II [x4]'	12	0.0123	0.1257	0.0123	0.1257	99	0	0	0	'0'
99	'Right Radial Spiral Arteries II [x50]'	3	0.000314	0.001963	0.000314	0.004418	0	0	0	0	'Uterus'
100	'Right Ascending Uterine Artery II'	3	0.02405	0.09621	0.02405	0.09621	101	103	0	0	'0'
101	'Right Arcuate Arteries III [x2]'	12	0.0123	0.1257	0.0123	0.1257	102	0	0	0	'0'
102	'Right Radial Spiral Arteries III [x50]'	3	0.000314	0.001963	0.000314	0.004418	0	0	0	0	'Placenta'
103	'Right Ascending Uterine Artery III'	3	0.02405	0.048105	0.02405	0.048105	104	0	0	0	'0'
104	'Right Arcuate Arteries IV [x4]'	12	0.0123	0.1257	0.0123	0.1257	105	0	0	0	'0'
105	'Right Radial Spiral Arteries IV [x50]'	3	0.000314	0.001963	0.000314	0.004418	0	0	0	0	'Uterus'
106	'Right Ascending Uterine Artery IV'	3	0.02405	0.048105	0.02405	0.048105	104	0	0	0	'0'
107	'Right Descending Uterine Artery'	3	0.00307	0.04909	0.00307	0.04909	108	0	0	0	'0'
108	'Right Arcuate Arteries V [x4]'	12	0.0123	0.1257	0.0123	0.1257	109	0	0	0	'0'
109	'Right Radial Spiral Arteries V [x50]'	3	0.000314	0.001963	0.000314	0.004418	0	0	0	0	'Cervix'
110	'Right Uterine Artery I'	8	0.02405	0.048105	0.02405	0.067347	106	107	0	0	'0'
111	'Right Vaginal Artery'	7	0.00307	0.04909	0.00307	0.04909	108	0	0	0	'0'
112	'Right Femoral Artery'	44.4	0.196	0.196	0.113	0.113	114	115	0	0	'0'
113	'Right Deep Femoral Artery'	12.7	0.071	0.071	0.049	0.049	0	0	0	0	'Rupleg'
114	'Right Posterior Tibial Artery'	32.2	0.075	0.075	0.062	0.062	0	0	0	0	'Rlowleg'
115	'Right Anterior Tibial Artery'	34.4	0.053	0.053	0.042	0.042	0	0	0	0	'Rlowleg'
116	'Left Main Coronary Artery'	1.2	0.159	0.159	0.159	0.159	117	118	0	0	'0'
117	'Left Anterior Descending Artery I'	1.8	0.11	0.11	0.11	0.11	121	122	0	0	'0'
118	'Circumflex Artery I'	3.2	0.101	0.101	0.101	0.101	119	120	0	0	'0'
119	'Marginal Artery'	7.3	0.05	0.05	0.05	0.05	0	0	0	0	'Lvmyo1'
120	'Circumflex Artery II'	4.3	0.071	0.071	0.071	0.071	0	0	0	0	'Lvmyo2'
121	'Diagonal Artery'	6.5	0.045	0.045	0.045	0.045	0	0	0	0	'Lvmyo3'
122	'Left Anterior Descending Artery II'	2.2	0.085	0.085	0.085	0.085	123	124	0	0	'0'
123	'Septal Artery'	4.5	0.045	0.045	0.045	0.045	0	0	0	0	'Septalmyo1'
124	'Left Anterior Descending Artery III'	10	0.058	0.058	0.058	0.058	0	0	0	0	'Lvmyo4'
125	'Right Coronary Artery I'	5	0.129	0.129	0.129	0.129	126	127	0	0	'0'
126	'Acute Marginal Artery I'	3.4	0.05	0.05	0.05	0.05	0	0	0	0	'Rvmyo1'
127	'Right Coronary Artery II'	4.8	0.099	0.099	0.099	0.099	128	129	0	0	'0'
128	'Acute Marginal Artery II'	2.3	0.035	0.035	0.035	0.035	0	0	0	0	'Rvmyo2'
129	'Right Coronary Artery III'	8.9	0.081	0.081	0.081	0.081	0	0	0	0	'Septalmyo2'
130	'Basilar Artery II'	2	0.126	0.126	0.113	0.113	131	132	133	0	'0'
131	'Right Superior Cerebellar Artery'	1	0.023	0.023	0.015	0.015	0	0	0	0	'Brain'
132	'Left Superior Cerebellar Artery'	1	0.023	0.023	0.015	0.015	0	0	0	0	'Brain'
133	'Basilar Artery I'	0.5	0.075	0.075	0.057	0.057	134	135	0	0	'0'
134	'Right Posterior Cerebral Artery I'	0.2	0.028	0.028	0.028	0.028	136	138	0	0	'0'
135	'Left Posterior Cerebral Artery I'	0.2	0.028	0.028	0.028	0.028	137	139	0	0	'0'
136	'Right Posterior Communicating Artery'	0.4	0.018	0.018	0.018	0.018	140	0	0	0	'0'
137	'Left Posterior Communicating Artery'	0.4	0.018	0.018	0.018	0.018	141	0	0	0	'0'
138	'Right Posterior Cerebral Artery II'	5.9	0.031	0.031	0.025	0.025	0	0	0	0	'Brain'
139	'Left Posterior Cerebral Artery II'	5.9	0.031	0.031	0.025	0.025	0	0	0	0	'Brain'
140	'Right Distal Internal Carotid Artery I'	0.2	0.119	0.119	0.113	0.113	169	170	0	0	'0'
141	'Left Distal Internal Carotid Artery I'	0.2	0.119	0.119	0.113	0.113	171	172	0	0	'0'
142	'Right Anterior Cerebral Artery I'	1.2	0.035	0.035	0.031	0.031	150	0	0	0	'0'
143	'Left Anterior Cerebral Artery I'	1.2	0.035	0.035	0.031	0.031	151	152	0	0	'0'
144	'Right Middle Cerebral Artery (M1)'	0.8	0.071	0.071	0.062	0.062	145	146	0	0	'0'
145	'Right Superior Middle Cerebral Artery (M2)'	7.1	0.031	0.031	0.031	0.031	0	0	0	0	'Brain'
146	'Right Inferior Middle Cerebral Artery (M2)'	7	0.031	0.031	0.031	0.031	0	0	0	0	'Brain'
147	'Left Middle Cerebral Artery (M1)'	0.8	0.071	0.071	0.062	0.062	148	149	0	0	'0'
148	'Left Superior Middle Cerebral Artery (M2)'	7.1	0.031	0.031	0.031	0.031	0	0	0	0	'Brain'
149	'Left Inferior Middle Cerebral Artery (M2)'	7	0.031	0.031	0.031	0.031	0	0	0	0	'Brain'
150	'Right Anterior Cerebral Artery II'	2.4	0.025	0.025	0.023	0.023	0	0	0	0	'Brain'
151	'Anterior Communicating Artery'	0.2	0.013	0.013	0.013	0.013	150	0	0	0	'0'
152	'Left Anterior Cerebral Artery II'	2.4	0.025	0.025	0.023	0.023	0	0	0	0	'Brain'
153	'Right Internal Carotid Sinus'	1.1	0.145	0.145	0.119	0.119	140	0	0	0	'0'
154	'Right Opthalmic Artery'	1.1	0.008	0.008	0.002	0.002	0	0	0	0	'Faceneck'
155	'Left Internal Carotid Sinus'	1.1	0.145	0.145	0.119	0.119	141	0	0	0	'0'
156	'Left Opthalmic Artery'	1.1	0.008	0.008	0.002	0.002	0	0	0	0	'Faceneck'
157	'Right External Carotid Artery II'	6.1	0.126	0.126	0.096	0.096	161	162	0	0	'0'
158	'Right Superior Thyroid / Ascending Pharyngeal / Lingual / Facial / Occipital Arteries'	10.1	0.062	0.062	0.062	0.062	0	0	0	0	'Faceneck'
159	'Left External Carotid Artery II'	6.1	0.126	0.126	0.096	0.096	163	164	0	0	'0'
160	'Left Superior Thyroid / Ascending Pharyngeal / Lingual / Facial / Occipital Arteries'	10.1	0.038	0.038	0.02	0.02	0	0	0	0	'Faceneck'
161	'Right Superior Temporal Artery'	6.1	0.08	0.08	0.071	0.071	165	166	0	0	'0'
162	'Right Maxillary Artery'	9.1	0.038	0.038	0.008	0.008	0	0	0	0	'Faceneck'
163	'Left Superior Temporal Artery'	6.1	0.08	0.08	0.071	0.071	167	168	0	0	'0'
164	'Left Maxillary Artery'	9.1	0.038	0.038	0.008	0.008	0	0	0	0	'Faceneck'
165	'Right Superior Temporal Frontal Artery'	10	0.038	0.038	0.015	0.015	0	0	0	0	'Faceneck'
166	'Right Superior Temporal Parietal Artery'	10.1	0.038	0.038	0.015	0.015	0	0	0	0	'Faceneck'
167	'Left Superior Temporal Frontal Artery'	10	0.038	0.038	0.015	0.015	0	0	0	0	'Faceneck'
168	'Left Superior Temporal Parietal Artery'	10.1	0.038	0.038	0.015	0.015	0	0	0	0	'Faceneck'
169	'Right Anterior Choroidal Artery'	3.6	0.018	0.018	0.013	0.013	0	0	0	0	'Brain'
170	'Right Distal Internal Carotid Artery II'	0.2	0.113	0.113	0.113	0.113	142	144	0	0	'0'
171	'Left Anterior Choroidal Artery'	3.6	0.018	0.018	0.013	0.013	0	0	0	0	'Brain'
172	'Left Distal Internal Carotid Artery II'	0.2	0.113	0.113	0.113	0.113	143	147	0	0	'0'
173	'Right Vertebral Vein'	14.9	0.02	0.02	0.02	0.02	193	0	0	0	'Faceneck'
174	'Right Internal Jugular Vein I'	17.8	0.95	0.95	0.95	0.95	193	0	0	0	'0'
175	'Right Transverse Cervical Vein'	5	0.126	0.126	0.126	0.126	192	0	0	0	'Rshoulder'
176	'Right External Jugular Vein'	4.1	0.283	0.283	0.283	0.283	192	0	0	0	'0'
177	'Right Radial Vein'	23.5	0.057	0.057	0.08	0.08	181	0	0	0	'Rarm'
178	'Right Ulnar Vein II'	17.1	0.164	0.164	0.196	0.196	180	0	0	0	'Rarm'
179	'Right Interosseus Vein'	7.9	0.041	0.041	0.041	0.041	180	0	0	0	'Rarm'
180	'Right Ulnar Vein I'	6.7	0.227	0.227	0.227	0.227	181	0	0	0	'0'
181	'Right Brachial Vein'	20.8	0.273	0.273	0.273	0.273	190	0	0	0	'0'
182	'Right Cephalic Vein I'	11.1	0.018	0.018	0.018	0.018	186	187	0	0	'Rarm'
183	'Right Basilic Vein I'	18.8	0.113	0.113	0.113	0.113	185	0	0	0	'Rarm'
184	'Right Median Antebrachial Vein'	18.8	0.053	0.053	0.053	0.053	185	0	0	0	'Rarm'
185	'Right Basilic Vein II'	4.7	0.148	0.148	0.148	0.148	188	0	0	0	'0'
186	'Right Median Cubital Vein'	8.9	0.031	0.031	0.031	0.031	188	0	0	0	'0'
187	'Right Cephalic Vein II'	36.6	0.212	0.212	0.212	0.212	191	0	0	0	'0'
188	'Right Basilic Vein III'	20.8	0.166	0.166	0.166	0.166	190	0	0	0	'0'
189	'Right Subscapular Vein'	4	0.091	0.091	0.091	0.091	191	0	0	0	'Rshoulder'
190	'Right Axillary Vein'	6.9	0.385	0.385	0.385	0.385	191	0	0	0	'0'
191	'Right Subclavian Vein'	5.2	0.503	0.503	0.503	0.503	192	0	0	0	'0'
192	'Right Brachiocephalic Vein I'	3.4	0.636	0.636	0.636	0.636	193	0	0	0	'0'
193	'Right Brachiocephalic Vein II'	4	1.188	1.188	1.188	1.188	215	0	0	0	'0'
194	'Left Vertebral Vein'	17.1	0.096	0.096	0.096	0.096	214	0	0	0	'Faceneck'
195	'Left Internal Jugular Vein I'	17.8	0.255	0.255	0.255	0.255	214	0	0	0	'0'
196	'Left Transverse Cervical Vein'	5	0.126	0.126	0.126	0.126	213	0	0	0	'Lshoulder'
197	'Left External Jugular Vein'	4.1	0.43	0.43	0.43	0.43	213	0	0	0	'0'
198	'Left Radial Vein'	23.5	0.057	0.057	0.083	0.083	202	0	0	0	'Larm'
199	'Left Ulnar Vein II'	17.1	0.177	0.177	0.196	0.196	201	0	0	0	'Larm'
200	'Left Interosseus Vein'	7.9	0.041	0.041	0.041	0.041	201	0	0	0	'Larm'
201	'Left Ulnar Vein I'	6.7	0.227	0.227	0.227	0.227	202	0	0	0	'0'
202	'Left Brachial Vein'	20.8	0.273	0.273	0.273	0.273	211	0	0	0	'0'
203	'Left Cephalic Vein I'	11.1	0.018	0.018	0.018	0.018	207	208	0	0	'Larm'
204	'Left Basilic Vein I'	18.8	0.113	0.113	0.113	0.113	206	0	0	0	'Larm'
205	'Left Median Antebrachial Vein'	18.8	0.053	0.053	0.053	0.053	206	0	0	0	'Larm'
206	'Left Basilic Vein II'	4.7	0.148	0.148	0.148	0.148	209	0	0	0	'0'
207	'Left Median Cubital Vein'	8.9	0.031	0.031	0.031	0.031	209	0	0	0	'0'
208	'Left Cephalic Vein II'	36.6	0.212	0.212	0.212	0.212	212	0	0	0	'0'
209	'Left Basilic Vein III'	20.8	0.166	0.166	0.166	0.166	211	0	0	0	'0'
210	'Left Subscapular Vein'	4	0.091	0.091	0.091	0.091	212	0	0	0	'Lshoulder'
211	'Left Axillary Vein'	6.9	0.385	0.385	0.385	0.385	212	0	0	0	'0'
212	'Left Subclavian Vein'	5.2	0.503	0.503	0.503	0.503	213	0	0	0	'0'
213	'Left Brachiocephalic Vein I'	3.4	0.817	0.817	0.817	0.817	214	0	0	0	'0'
214	'Left Brachiocephalic Vein II'	6	0.95	0.95	0.95	0.95	215	0	0	0	'0'
215	'Superior Vena Cava I'	2	1.767	1.767	1.767	1.767	217	0	0	0	'0'
216	'Azygous Vein I'	7	0.515	0.515	0.515	0.515	217	0	0	0	'Chest'
217	'Superior Vena Cava II'	4	2.545	2.545	2.545	2.545	0	0	0	2	'0'
218	'Right Posterior Tibial Vein'	32.2	0.096	0.096	0.118	0.118	222	0	0	0	'Rlowleg'
219	'Right Anterior Tibial Vein'	34.4	0.065	0.065	0.083	0.083	222	0	0	0	'Rlowleg'
220	'Right Small Saphenous Vein'	34.4	0.053	0.053	0.119	0.119	223	0	0	0	'Rlowleg'
221	'Right Great Saphenous Vein'	78.8	0.049	0.049	0.261	0.261	226	0	0	0	'Rlowleg'
222	'Right Popliteal Vein'	16.1	0.129	0.129	0.129	0.129	223	0	0	0	'0'
223	'Right Femoral Vein I'	40	0.177	0.177	0.307	0.307	225	0	0	0	'0'
224	'Right Deep Femoral Vein'	12.7	0.11	0.11	0.11	0.11	225	0	0	0	'Rupleg'
225	'Right Femoral Vein II'	4.4	0.353	0.353	0.353	0.353	226	0	0	0	'0'
226	'Right External Iliac Vein'	14.5	0.358	0.358	0.385	0.385	228	0	0	0	'0'
227	'Right Internal Iliac Vein'	1	0.341	0.341	0.341	0.341	228	0	0	0	'Pelvis'
228	'Right Common Iliac Vein II'	5.9	0.601	0.601	0.665	0.665	229	230	0	0	'0'
229	'Right Common Iliac Vein I'	5.9	0.601	0.601	0.665	0.665	251	0	0	0	'0'
230	'Right Ascending lumbar vein'	17	0.0804	0.0804	0.0804	0.0804	231	0	0	0	'0'
231	'Azygos vein IV'	2	0.515	0.515	0.515	0.515	233	0	0	0	'0'
232	'Intercostal veins II'	3	0.06	0.06	0.06	0.06	216	0	0	0	'Chest'
233	'Azygos vein III'	2	0.515	0.515	0.515	0.515	234	0	0	0	'0'
234	'Azygos vein II'	7	0.515	0.515	0.515	0.515	216	0	0	0	'0'
235	'Left Posterior Tibial Vein'	32.2	0.096	0.096	0.118	0.118	239	0	0	0	'Llowleg'
236	'Left Anterior Tibial Vein'	34.4	0.065	0.065	0.083	0.083	239	0	0	0	'Llowleg'
237	'Left Small Saphenous Vein'	34.4	0.053	0.053	0.119	0.119	240	0	0	0	'Llowleg'
238	'Left Great Saphenous Vein'	78.8	0.049	0.049	0.261	0.261	243	0	0	0	'Llowleg'
239	'Left Popliteal Vein'	16.1	0.129	0.129	0.129	0.129	240	0	0	0	'0'
240	'Left Femoral Vein I'	44.3	0.177	0.177	0.307	0.307	242	0	0	0	'0'
241	'Left Deep Femoral Vein'	12.6	0.11	0.11	0.11	0.11	242	0	0	0	'Lupleg'
242	'Left Femoral Vein II'	4.4	0.353	0.353	0.353	0.353	243	0	0	0	'0'
243	'Left External Iliac Vein'	14.4	0.358	0.358	0.385	0.385	245	0	0	0	'0'
244	'Left Internal Iliac Vein'	1	0.341	0.341	0.341	0.341	245	0	0	0	'0'
245	'Left Common Iliac Vein II'	5.8	0.601	0.601	0.665	0.665	246	247	0	0	'0'
246	'Left Common Iliac Vein I'	5.8	0.601	0.601	0.665	0.665	251	0	0	0	'0'
247	'Left Ascending lumbar vein'	17	0.0804	0.0804	0.0804	0.0804	248	0	0	0	'0'
248	'Hemiazygos'	5	0.0804	0.0804	0.0804	0.0804	233	0	0	0	'0'
249	'Intercostal veins II'	3	0.06	0.06	0.06	0.06	250	0	0	0	'Chest'
250	'Accessory Hemiazygos'	5	0.0804	0.0804	0.0804	0.0804	234	0	0	0	'0'
251	'Inferior Vena Cava I'	10.6	1.227	1.227	1.485	1.485	253	0	0	0	'0'
252	'Right Renal Vein'	3.2	0.332	0.332	0.332	0.332	253	0	0	0	'Rkidney'
253	'Inferior Vena Cava II'	1	1.485	1.485	1.485	1.485	306	0	0	0	'0'
254	'Left Renal Vein'	2.2	0.332	0.332	0.332	0.332	255	0	0	0	'Lkidney'
255	'Left Renal Vein II'	1	0.332	0.64	0.332	0.64	306	0	0	0	'0'
256	'Left Internal Iliac Vein I'	1	0.341	0.341	0.341	0.341	244	0	0	0	'0'
257	'Right Internal Iliac Vein I'	1	0.341	0.341	0.341	0.341	227	0	0	0	'0'
258	'Left Internal anterior Iliac Vein I'	2	0.341	0.341	0.341	0.341	256	0	0	0	'0'
259	'Right Internal anterior Iliac Vein I'	2	0.341	0.341	0.341	0.341	257	0	0	0	'0'
260	'Left Internal posterior Iliac Vein'	4	0.341	0.341	0.341	0.341	256	0	0	0	'Pelvis'
261	'Right Internal posterior Iliac Vein'	4	0.341	0.341	0.341	0.341	257	0	0	0	'Pelvis'
262	'Left Internal anterior Iliac Vein II'	2	0.341	0.341	0.341	0.341	258	0	0	0	'0'
263	'Right Internal anterior Iliac Vein II'	2	0.341	0.341	0.341	0.341	259	0	0	0	'0'
264	'Left Internal anterior Iliac Vein III'	2	0.341	0.341	0.341	0.341	262	0	0	0	'Pelvis'
265	'Right Internal anterior Iliac Vein III'	2	0.341	0.341	0.341	0.341	263	0	0	0	'Pelvis'
266	'Left Vaginal Vein'	3	0.341	0.341	0.341	0.341	262	0	0	0	'0'
267	'Right Vaginal Vein'	3	0.341	0.341	0.341	0.341	263	0	0	0	'0'
268	'Left Uterine Vein'	15	0.0767	0.7854	0.0767	0.7854	258	0	0	0	'0'
269	'Right Uterine Vein'	15	0.0767	0.7854	0.0767	0.7854	259	0	0	0	'0'
270	'Left Ovarian Vein'	3	0.0767	0.7854	0.0767	0.7854	255	0	0	0	'0'
271	'Left Ovarian Vein II [x3]'	2	0.0123	0.0491	0.0123	0.0491	270	0	0	0	'LeftOvary'
272	'Left Utero-Ovarian Communicating Vein'	5	0.0767	0.7854	0.0767	0.7854	270	0	0	0	'0'
273	'Left Arcuate Veins I [x4]'	6	0.0192	0.1963	0.0192	0.1963	272	0	0	0	'0'
274	'Left Radial Spiral Veins I [x50]'	3	0.0123	0.0491	0.0123	0.0491	273	0	0	0	'Fundus'
275	'Left Ascending Uterine Vein I'	5	0.0767	0.7854	0.0767	0.7854	272	0	0	0	'0'
276	'Left Arcuate Veins II [x4]'	6	0.0192	0.1963	0.0192	0.1963	275	0	0	0	'0'
277	'Left Radial Spiral Veins II [x50]'	3	0.0123	0.0491	0.0123	0.0491	276	0	0	0	'Uterus'
278	'Left Ascending Uterine Veins II'	5	0.0767	0.7854	0.0767	0.7854	275	0	0	0	'0'
279	'Left Arcuate Veins III [x4]'	6	0.0192	0.1963	0.0192	0.1963	278	0	0	0	'0'
280	'Left Radial Spiral Veins III [x50]'	3	0.0123	0.0491	0.0123	0.0491	279	0	0	0	'Placenta'
281	'Left Ascending Uterine Vein III'	5	0.0767	0.7854	0.0767	0.7854	278	0	0	0	'0'
282	'Left Arcuate Veins IV [x4]'	6	0.0192	0.1963	0.0192	0.1963	281	284	0	0	'0'
283	'Left Radial Spiral Veins IV [x50]'	3	0.0123	0.0491	0.0123	0.0491	282	0	0	0	'Uterus'
284	'Left Ascending Uterine Veins IV'	5	0.0767	0.7854	0.0767	0.7854	268	0	0	0	'0'
285	'Left Descending Uterine Veins'	5	0.0767	0.7854	0.0767	0.7854	268	0	0	0	'0'
286	'Left Arcuate Veins V [x4]'	6	0.0192	0.1963	0.0192	0.1963	266	285	0	0	'0'
287	'Left Radial Spiral Veins V [x50]'	3	0.0123	0.0491	0.0123	0.0491	286	0	0	0	'Cervix'
288	'Right Ovarian Vein'	3	0.0767	0.7854	0.0767	0.7854	253	0	0	0	'0'
289	'Right Ovarian Vein II [x3]'	2	0.0123	0.0491	0.0123	0.0491	288	0	0	0	'RightOvary'
290	'Right Utero-Ovarian Communicating Vein'	5	0.0767	0.7854	0.0767	0.7854	288	0	0	0	'0'
291	'Right Arcuate Veins I [x4]'	6	0.0192	0.1963	0.0192	0.1963	290	0	0	0	'0'
292	'Right Radial Spiral Veins I [x50]'	3	0.0123	0.0491	0.0123	0.0491	291	0	0	0	'Fundus'
293	'Right Ascending Uterine Veins I'	5	0.0767	0.7854	0.0767	0.7854	290	0	0	0	'0'
294	'Right Arcuate Veins II [x4]'	6	0.0192	0.1963	0.0192	0.1963	293	0	0	0	'0'
295	'Right Radial Spiral Veins II [x50]'	3	0.0123	0.0491	0.0123	0.0491	294	0	0	0	'Uterus'
296	'Right Ascending Uterine Veins II'	5	0.0767	0.7854	0.0767	0.7854	293	0	0	0	'0'
297	'Right Arcuate Veins III [x4]'	6	0.0192	0.1963	0.0192	0.1963	296	0	0	0	'0'
298	'Right Radial Spiral Veins III [x50]'	3	0.0123	0.0491	0.0123	0.0491	297	0	0	0	'Placenta'
299	'Right Ascending Uterine Veins III'	5	0.0767	0.7854	0.0767	0.7854	296	0	0	0	'0'
300	'Right Arcuate Veins IV [x4]'	6	0.0192	0.1963	0.0192	0.1963	299	302	0	0	'0'
301	'Right Radial Spiral Veins IV [x50]'	3	0.0123	0.0491	0.0123	0.0491	300	0	0	0	'Uterus'
302	'Right Ascending Uterine Veins IV'	5	0.0767	0.7854	0.0767	0.7854	296	0	0	0	'0'
303	'Right Descending Uterine Veins'	5	0.0767	0.7854	0.0767	0.7854	269	0	0	0	'0'
304	'Right Arcuate Veins V [x4]'	6	0.0192	0.1963	0.0192	0.1963	267	303	0	0	'0'
305	'Right Radial Spiral Veins V [x50]'	3	0.0123	0.0491	0.0123	0.0491	304	0	0	0	'Cervix'
306	'Inferior Vena Cava III'	2	1.709	1.709	1.709	1.709	311	0	0	0	'0'
307	'Right Hepatic Vein'	6.6	0.785	0.785	0.785	0.785	311	0	0	0	'Liver'
308	'Left Hepatic Vein'	3.3	0.581	0.581	0.581	0.581	310	0	0	0	'Liver'
309	'Middle Hepatic Vein'	4.8	0.594	0.594	0.594	0.594	310	0	0	0	'Liver'
310	'Common Left Hepatic Vein'	1.2	1.453	1.453	1.453	1.453	311	0	0	0	'0'
311	'Inferior Vena Cava IV'	7	3.142	3.142	3.801	3.801	0	0	0	2	'0'
312	'Splenic Portal Vein'	6.3	0.363	0.363	0.363	0.363	314	0	0	0	'Spleen'
313	'Inferior Mesenteric Portal Vein I'	7	0.126	0.126	0.126	0.126	314	0	0	0	'Intestines'
314	'Inferior Mesenteric Portal Vein II'	1	0.422	0.422	0.866	0.866	316	0	0	0	'0'
315	'Superior Mesenteric Portal Vein'	5.9	0.442	0.442	0.442	0.442	316	0	0	0	'Intestines'
316	'Hepatic Portal Vein I'	2	0.665	0.665	0.665	0.665	318	0	0	0	'0'
317	'Gastric Portal Vein'	7.1	0.109	0.109	0.109	0.109	318	0	0	0	'Stomach'
318	'Hepatic Portal Vein II'	3	1.094	1.094	1.094	1.094	319	320	0	0	'0'
319	'Hepatic Portal Vein L'	0.5	0.662	0.662	0.662	0.662	321	322	0	0	'0'
320	'Hepatic Portal Vein R'	0.5	0.662	0.662	0.662	0.662	323	324	0	0	'0'
321	'Hepatic Portal Vein L I'	0.5	0.4006	0.4006	0.4006	0.4006	0	0	0	0	'Liver'
322	'Hepatic Portal Vein L II'	0.5	0.4006	0.4006	0.4006	0.4006	0	0	0	0	'Liver'
323	'Hepatic Portal Vein R I'	0.5	0.4006	0.4006	0.4006	0.4006	0	0	0	0	'Liver'
324	'Hepatic Portal Vein R II'	0.5	0.4006	0.4006	0.4006	0.4006	0	0	0	0	'Liver'
325	'Great Cardiac Vein I'	10	0.114	0.114	0.114	0.114	327	0	0	0	'Lvmyo4'
326	'Septal Vein'	4.5	0.088	0.088	0.088	0.088	327	0	0	0	'Septalmyo1'
327	'Great Cardiac Vein II'	2.2	0.167	0.167	0.167	0.167	329	0	0	0	'0'
328	'Diagonal Vein'	6.5	0.088	0.088	0.088	0.088	329	0	0	0	'Lvmyo3'
329	'Great Cardiac Vein III'	2.3	0.215	0.215	0.215	0.215	331	0	0	0	'0'
330	'Marginal Vein'	7.3	0.098	0.098	0.098	0.098	331	0	0	0	'Lvmyo1'
331	'Great Cardiac Vein IV'	2.1	0.266	0.266	0.266	0.266	333	0	0	0	'0'
332	'Posterior Left Ventricular Vein'	4.3	0.139	0.139	0.139	0.139	333	0	0	0	'Lvmyo2'
333	'Great Cardiac Vein V'	4.7	0.341	0.341	0.341	0.341	338	0	0	0	'0'
334	'Middle Cardiac Vein'	8.9	0.159	0.159	0.159	0.159	338	0	0	0	'Septalmyo2'
335	'Small Cardiac Vein I'	7.1	0.069	0.069	0.069	0.069	337	0	0	0	'Rvmyo2'
336	'Small Cardiac Vein II'	3.4	0.098	0.098	0.098	0.098	337	0	0	0	'Rvmyo1'
337	'Small Cardiac Vein III'	1.4	0.138	0.138	0.138	0.138	338	0	0	0	'0'
338	'Coronary Sinus'	1	0.487	0.487	0.487	0.487	0	0	0	2	'0'
339	'Right Anterior Jugular Vein'	8.5	0.025	0.025	0.038	0.038	176	0	0	0	'Faceneck'
340	'Left Anterior Jugular Vein'	8.5	0.086	0.086	0.126	0.126	197	0	0	0	'Faceneck'
341	'Right External Jugular Vein II'	1	0.273	0.273	0.283	0.283	176	0	0	0	'0'
342	'Left External Jugular Vein II'	1	0.273	0.273	0.363	0.363	197	0	0	0	'0'
343	'Right Retromandibular Vein'	4.5	0.212	0.212	0.212	0.212	345	347	0	0	'0'
344	'Left Retromandibular Vein'	4.5	0.212	0.212	0.212	0.212	346	348	0	0	'0'
345	'R.PosteriorRetromandibularVein'	3.5	0.246	0.246	0.246	0.246	341	0	0	0	'0'
346	'L.PosteriorRetromandibularVein'	3.5	0.246	0.246	0.246	0.246	342	0	0	0	'0'
347	'R.AnteriorRetromandibularVein'	3.2	0.102	0.102	0.102	0.102	353	0	0	0	'0'
348	'L.AnteriorRetromandibularVein'	3.2	0.056	0.056	0.056	0.056	354	0	0	0	'0'
349	'R.PosteriorAuricular'	6.5	0.045	0.045	0.045	0.045	341	0	0	0	'Faceneck'
350	'L.PosteriorAuricular'	6.5	0.045	0.045	0.045	0.045	342	0	0	0	'Faceneck'
351	'Right Facial Vein'	7	0.071	0.071	0.071	0.071	353	0	0	0	'Faceneck'
352	'Left Facial Vein'	7	0.045	0.045	0.045	0.045	354	0	0	0	'Faceneck'
353	'Right Common Facial Vein'	2.4	0.152	0.152	0.152	0.152	174	0	0	0	'0'
354	'Left Common Facial Vein'	2.4	0.091	0.091	0.091	0.091	195	0	0	0	'0'
355	'Right Maxillary Vein'	3.8	0.095	0.095	0.095	0.095	343	0	0	0	'Faceneck'
356	'Left Maxillary Vein'	3.8	0.095	0.095	0.095	0.095	344	0	0	0	'Faceneck'
357	'Right Superficial Temporal Vein'	7.5	0.063	0.063	0.063	0.063	343	0	0	0	'Brain'
358	'Left Superfiicial Temporal Vein'	7.5	0.063	0.063	0.063	0.063	344	0	0	0	'Brain'
359	'Right Internal Jugular Vein II'	5.2	0.882	0.882	0.882	0.882	174	0	0	0	'0'
360	'Left Internal Jugular Vein II'	5.2	0.212	0.212	0.212	0.212	195	0	0	0	'0'
361	'Right Inferior Petrosal Vein'	1.7	0.009	0.009	0.009	0.009	359	0	0	0	'Brain'
362	'Left Inferior Petrosal Vein'	1.4	0.008	0.008	0.008	0.008	360	0	0	0	'Brain'
363	'Right Sigmoid Sinus'	3.7	0.882	0.882	0.882	0.882	359	0	0	0	'0'
364	'Left Sigmoid Sinus'	3.7	0.208	0.208	0.208	0.208	360	0	0	0	'0'
365	'Right Superior Petrosal Vein'	4.2	0.008	0.008	0.008	0.008	363	0	0	0	'Brain'
366	'Left Superior Petrosal Vein'	3	0.008	0.008	0.008	0.008	364	0	0	0	'Brain'
367	'Right Transvere Sinus I'	0.5	0.639	0.639	0.639	0.639	363	0	0	0	'0'
368	'Left Transvere Sinus I'	0.5	0.274	0.274	0.274	0.274	364	0	0	0	'0'
369	'Right Transvere Sinus II'	1.3	0.635	0.635	0.635	0.635	367	0	0	0	'0'
370	'Left Transvere Sinus II'	3.5	0.252	0.252	0.252	0.252	368	0	0	0	'0'
371	'Right Transvere Sinus III'	4.8	0.616	0.616	0.616	0.616	369	0	0	0	'0'
372	'Left Transvere Sinus III'	3.1	0.222	0.222	0.222	0.222	370	0	0	0	'0'
373	'Right Vein of Labbé'	0.7	0.063	0.063	0.063	0.063	367	0	0	0	'Brain'
374	'Left Vein of Labbé'	4.4	0.073	0.073	0.073	0.073	368	0	0	0	'0'
375	'Occipital Vein I'	2.6	0.043	0.043	0.043	0.043	369	0	0	0	'Brain'
376	'Temporal Vein'	1.3	0.031	0.031	0.031	0.031	369	0	0	0	'Brain'
377	'Inferior Cerebellar Vein'	2.7	0.019	0.019	0.019	0.019	370	0	0	0	'Brain'
378	'Occipital Sinus'	4.2	0.101	0.101	0.101	0.101	371	372	0	0	'Brain'
379	'Straight Sinus I'	0.7	0.116	0.116	0.116	0.116	371	372	0	0	'0'
380	'Inferior Vein of Vermis'	3.7	0.026	0.026	0.026	0.026	379	0	0	0	'Brain'
381	'Straight Sinus II'	3.5	0.071	0.071	0.071	0.071	379	0	0	0	'0'
382	'Inferior Sagittal Sinus'	6.2	0.025	0.025	0.025	0.025	381	0	0	0	'Brain'
383	'Great Cerebral Vein of Galen'	0.8	0.037	0.037	0.037	0.037	381	0	0	0	'0'
384	'Superior Vein of Vermis'	1.9	0.018	0.018	0.018	0.018	383	0	0	0	'Brain'
385	'Basal Vein of Rosenthal'	5.8	0.033	0.033	0.033	0.033	383	0	0	0	'Brain'
386	'Internal Cerebral Vein'	3.2	0.025	0.025	0.025	0.025	383	0	0	0	'Brain'
387	'Superior Sagittal Sinus I'	7.9	0.551	0.551	0.551	0.551	371	372	0	0	'0'
388	'Right Parietal Vein'	7.2	0.095	0.095	0.095	0.095	387	0	0	0	'Brain'
389	'Left Parietal Vein'	6	0.126	0.126	0.126	0.126	387	0	0	0	'Brain'
390	'Superior Sagittal Sinus II'	2.3	0.449	0.449	0.449	0.449	387	0	0	0	'0'
391	'Occipital Vein II'	5.4	0.107	0.107	0.107	0.107	390	0	0	0	'Brain'
392	'Superior Sagittal Sinus III'	1.6	0.357	0.357	0.357	0.357	390	0	0	0	'0'
393	'Right Frontal Vein'	5.6	0.113	0.113	0.113	0.113	392	0	0	0	'Brain'
394	'Left Frontal Vein'	5.6	0.06	0.06	0.06	0.06	392	0	0	0	'Brain'
395	'Superior Sagittal Sinus IV'	3.3	0.19	0.19	0.19	0.19	392	0	0	0	'0'
396	'Prefrontal Veins I'	6	0.033	0.033	0.033	0.033	395	397	0	0	'Brain'
397	'Superior Anastomotic Vein of Trolard'	8.7	0.05	0.05	0.05	0.05	374	0	0	0	'0'
398	'Superficial Middle Cerebral Vein'	3.7	0.019	0.019	0.019	0.019	374	0	0	0	'Brain'
399	'Superior Sagittal Sinus V'	3.2	0.139	0.139	0.139	0.139	395	397	0	0	'0'
400	'Prefrontal Vein II'	5.7	0.033	0.033	0.033	0.033	399	0	0	0	'Brain'
401	'Superior Sagittal Sinus VI'	3.7	0.019	0.019	0.019	0.019	399	0	0	0	'Brain'
402	'Right Ventricular Outflow Tract'	1	5.726	5.726	5.726	5.726	403	0	0	3	'0'
403	'Main Pulmonary Artery'	3.3	5.726	5.726	5.726	5.726	404	405	0	0	'0'
404	'Left Pulmonary Artery'	2.5	2.545	2.545	2.545	2.545	406	407	0	0	'0'
405	'Right Pulmonary Artery'	5.8	3.801	3.801	3.801	3.801	408	409	0	0	'0'
406	'Left Inferior Pulmonary Artery'	2.1	2.23	2.23	2.23	2.23	410	411	0	0	'0'
407	'Left Superior Pulmonary Artery'	1.2	0.728	0.728	0.728	0.728	422	423	0	0	'0'
408	'Right Inferior Pulmonary Artery'	2.4	2.674	2.674	2.674	2.674	430	431	0	0	'0'
409	'Right Superior Pulmonary Artery'	1.9	1.79	1.79	1.79	1.79	448	449	0	0	'0'
410	'LIA1_0_2'	1.9	1.801	1.801	1.801	1.801	412	413	0	0	'0'
411	'LIA0_1_3'	1.3	0.829	0.829	0.829	0.829	420	421	0	0	'0'
412	'LIA2_0_4'	1.7	1.455	1.455	1.455	1.455	414	415	0	0	'0'
413	'LIA1_1_5'	1.2	0.669	0.669	0.669	0.669	0	0	0	0	'Li1_1_5'
414	'LIA3_0_6'	1.6	1.176	1.176	1.176	1.176	416	417	0	0	'0'
415	'LIA2_1_7'	1.1	0.541	0.541	0.541	0.541	0	0	0	0	'Li2_1_7'
416	'LIA4_0_8'	1.4	0.95	0.95	0.95	0.95	418	419	0	0	'0'
417	'LIA3_1_9'	1	0.437	0.437	0.437	0.437	0	0	0	0	'Li3_1_9'
418	'LIA5_0_10'	1.3	0.767	0.767	0.767	0.767	0	0	0	0	'Li5_0_10'
419	'LIA4_1_11'	0.9	0.353	0.353	0.353	0.353	0	0	0	0	'Li4_1_11'
420	'LIA1_1_12'	1.2	0.669	0.669	0.669	0.669	0	0	0	0	'Li1_1_12'
421	'LIA0_2_13'	0.8	0.308	0.308	0.308	0.308	0	0	0	0	'Li0_2_13'
422	'LSA1_0_15'	1.1	0.588	0.588	0.588	0.588	424	425	0	0	'0'
423	'LSA0_1_16'	0.7	0.271	0.271	0.271	0.271	0	0	0	0	'Ls0_1_16'
424	'LSA2_0_17'	1	0.475	0.475	0.475	0.475	426	427	0	0	'0'
425	'LSA1_1_18'	0.7	0.219	0.219	0.219	0.219	0	0	0	0	'Ls1_1_18'
426	'LSA3_0_19'	0.9	0.384	0.384	0.384	0.384	428	429	0	0	'0'
427	'LSA2_1_20'	0.6	0.177	0.177	0.177	0.177	0	0	0	0	'Ls2_1_20'
428	'LSA4_0_21'	0.8	0.31	0.31	0.31	0.31	0	0	0	0	'Ls4_0_21'
429	'LSA3_1_22'	0.5	0.143	0.143	0.143	0.143	0	0	0	0	'Ls3_1_22'
430	'RIA1_0_24'	2.1	2.16	2.16	2.16	2.16	432	433	0	0	'0'
431	'RIA0_1_25'	1.4	0.993	0.993	0.993	0.993	444	445	0	0	'0'
432	'RIA2_0_26'	1.9	1.745	1.745	1.745	1.745	434	435	0	0	'0'
433	'RIA1_1_27'	1.3	0.803	0.803	0.803	0.803	442	443	0	0	'0'
434	'RIA3_0_28'	1.7	1.409	1.409	1.409	1.409	436	437	0	0	'0'
435	'RIA2_1_29'	1.2	0.648	0.648	0.648	0.648	0	0	0	0	'Ri2_1_29'
436	'RIA4_0_30'	1.5	1.139	1.139	1.139	1.139	438	439	0	0	'0'
437	'RIA3_1_31'	1	0.524	0.524	0.524	0.524	0	0	0	0	'Ri3_1_31'
438	'RIA5_0_32'	1.4	0.92	0.92	0.92	0.92	440	441	0	0	'0'
439	'RIA4_1_33'	0.9	0.423	0.423	0.423	0.423	0	0	0	0	'Ri4_1_33'
440	'RIA6_0_34'	1.2	0.743	0.743	0.743	0.743	0	0	0	0	'Ri6_0_34'
441	'RIA5_1_35'	0.8	0.342	0.342	0.342	0.342	0	0	0	0	'Ri5_1_35'
442	'RIA2_1_36'	1.2	0.648	0.648	0.648	0.648	0	0	0	0	'Ri2_1_36'
443	'RIA1_2_37'	0.8	0.298	0.298	0.298	0.298	0	0	0	0	'Ri1_2_37'
444	'RIA1_1_38'	1.3	0.803	0.803	0.803	0.803	446	447	0	0	'0'
445	'RIA0_2_39'	0.9	0.369	0.369	0.369	0.369	0	0	0	0	'Ri0_2_39'
446	'RIA2_1_40'	1.2	0.648	0.648	0.648	0.648	0	0	0	0	'Ri2_1_40'
447	'RIA1_2_41'	0.8	0.298	0.298	0.298	0.298	0	0	0	0	'Ri1_2_41'
448	'RSA1_0_43'	1.7	1.446	1.446	1.446	1.446	450	451	0	0	'0'
449	'RSA0_1_44'	1.2	0.665	0.665	0.665	0.665	458	459	0	0	'0'
450	'RSA2_0_45'	1.6	1.168	1.168	1.168	1.168	452	453	0	0	'0'
451	'RSA1_1_46'	1.1	0.537	0.537	0.537	0.537	0	0	0	0	'Rs1_1_46'
452	'RSA3_0_47'	1.4	0.943	0.943	0.943	0.943	454	455	0	0	'0'
453	'RSA2_1_48'	0.9	0.434	0.434	0.434	0.434	0	0	0	0	'Rs2_1_48'
454	'RSA4_0_49'	1.3	0.762	0.762	0.762	0.762	456	457	0	0	'0'
455	'RSA3_1_50'	0.9	0.351	0.351	0.351	0.351	0	0	0	0	'Rs3_1_50'
456	'RSA5_0_51'	1.1	0.616	0.616	0.616	0.616	0	0	0	0	'Rs5_0_51'
457	'RSA4_1_52'	0.8	0.283	0.283	0.283	0.283	0	0	0	0	'Rs4_1_52'
458	'RSA1_1_53'	1.1	0.537	0.537	0.537	0.537	0	0	0	0	'Rs1_1_53'
459	'RSA0_2_54'	0.7	0.247	0.247	0.247	0.247	0	0	0	0	'Rs0_2_54'
460	'Left Inferior Pulmonary Vein'	2.1	1.292	1.292	1.292	1.292	0	0	0	4	'0'
461	'Left Superior Pulmonary Vein'	1.2	1.608	1.608	1.608	1.608	0	0	0	4	'0'
462	'Right Inferior Pulmonary Vein'	2.4	2.345	2.345	2.345	2.345	0	0	0	4	'0'
463	'Right Superior Pulmonary Vein'	1.9	2.13	2.13	2.13	2.13	0	0	0	4	'0'
464	'LIV1_0_2'	1.9	1.044	1.044	1.044	1.044	460	0	0	0	'0'
465	'LIV0_1_3'	1.3	0.48	0.48	0.48	0.48	460	0	0	0	'0'
466	'LIV2_0_4'	1.7	0.843	0.843	0.843	0.843	464	0	0	0	'0'
467	'LIV1_1_5'	1.2	0.388	0.388	0.388	0.388	464	0	0	0	'Li1_1_5'
468	'LIV3_0_6'	1.6	0.681	0.681	0.681	0.681	466	0	0	0	'0'
469	'LIV2_1_7'	1.1	0.313	0.313	0.313	0.313	466	0	0	0	'Li2_1_7'
470	'LIV4_0_8'	1.4	0.55	0.55	0.55	0.55	468	0	0	0	'0'
471	'LIV3_1_9'	1	0.253	0.253	0.253	0.253	468	0	0	0	'Li3_1_9'
472	'LIV5_0_10'	1.3	0.444	0.444	0.444	0.444	470	0	0	0	'Li5_0_10'
473	'LIV4_1_11'	0.9	0.204	0.204	0.204	0.204	470	0	0	0	'Li4_1_11'
474	'LIV1_1_12'	1.2	0.388	0.388	0.388	0.388	465	0	0	0	'Li1_1_12'
475	'LIV0_2_13'	0.8	0.178	0.178	0.178	0.178	465	0	0	0	'Li0_2_13'
476	'LSV1_0_15'	1.1	1.299	1.299	1.299	1.299	461	0	0	0	'0'
477	'LSV0_1_16'	0.7	0.598	0.598	0.598	0.598	461	0	0	0	'Ls0_1_16'
478	'LSV2_0_17'	1	1.05	1.05	1.05	1.05	476	0	0	0	'0'
479	'LSV1_1_18'	0.7	0.483	0.483	0.483	0.483	476	0	0	0	'Ls1_1_18'
480	'LSV3_0_19'	0.9	0.848	0.848	0.848	0.848	478	0	0	0	'0'
481	'LSV2_1_20'	0.6	0.39	0.39	0.39	0.39	478	0	0	0	'Ls2_1_20'
482	'LSV4_0_21'	0.8	0.685	0.685	0.685	0.685	480	0	0	0	'Ls4_0_21'
483	'LSV3_1_22'	0.5	0.315	0.315	0.315	0.315	480	0	0	0	'Ls3_1_22'
484	'RIV1_0_24'	2.1	1.895	1.895	1.895	1.895	462	0	0	0	'0'
485	'RIV0_1_25'	1.4	0.871	0.871	0.871	0.871	462	0	0	0	'0'
486	'RIV2_0_26'	1.9	1.53	1.53	1.53	1.53	484	0	0	0	'0'
487	'RIV1_1_27'	1.3	0.704	0.704	0.704	0.704	484	0	0	0	'0'
488	'RIV3_0_28'	1.7	1.236	1.236	1.236	1.236	486	0	0	0	'0'
489	'RIV2_1_29'	1.2	0.569	0.569	0.569	0.569	486	0	0	0	'Ri2_1_29'
490	'RIV4_0_30'	1.5	0.999	0.999	0.999	0.999	488	0	0	0	'0'
491	'RIV3_1_31'	1	0.459	0.459	0.459	0.459	488	0	0	0	'Ri3_1_31'
492	'RIV5_0_32'	1.4	0.807	0.807	0.807	0.807	490	0	0	0	'0'
493	'RIV4_1_33'	0.9	0.371	0.371	0.371	0.371	490	0	0	0	'Ri4_1_33'
494	'RIV6_0_34'	1.2	0.652	0.652	0.652	0.652	492	0	0	0	'Ri6_0_34'
495	'RIV5_1_35'	0.8	0.3	0.3	0.3	0.3	492	0	0	0	'Ri5_1_35'
496	'RIV2_1_36'	1.2	0.569	0.569	0.569	0.569	487	0	0	0	'Ri2_1_36'
497	'RIV1_2_37'	0.8	0.262	0.262	0.262	0.262	487	0	0	0	'Ri1_2_37'
498	'RIV1_1_38'	1.3	0.704	0.704	0.704	0.704	485	0	0	0	'0'
499	'RIV0_2_39'	0.9	0.324	0.324	0.324	0.324	485	0	0	0	'Ri0_2_39'
500	'RIV2_1_40'	1.2	0.569	0.569	0.569	0.569	498	0	0	0	'Ri2_1_40'
501	'RIV1_2_41'	0.8	0.262	0.262	0.262	0.262	498	0	0	0	'Ri1_2_41'
502	'RSV1_0_43'	1.7	1.721	1.721	1.721	1.721	463	0	0	0	'0'
503	'RSV0_1_44'	1.2	0.792	0.792	0.792	0.792	463	0	0	0	'0'
504	'RSV2_0_45'	1.6	1.39	1.39	1.39	1.39	502	0	0	0	'0'
505	'RSV1_1_46'	1.1	0.64	0.64	0.64	0.64	502	0	0	0	'Rs1_1_46'
506	'RSV3_0_47'	1.4	1.123	1.123	1.123	1.123	504	0	0	0	'0'
507	'RSV2_1_48'	0.9	0.517	0.517	0.517	0.517	504	0	0	0	'Rs2_1_48'
508	'RSV4_0_49'	1.3	0.907	0.907	0.907	0.907	506	0	0	0	'0'
509	'RSV3_1_50'	0.9	0.417	0.417	0.417	0.417	506	0	0	0	'Rs3_1_50'
510	'RSV5_0_51'	1.1	0.733	0.733	0.733	0.733	508	0	0	0	'Rs5_0_51'
511	'RSV4_1_52'	0.8	0.337	0.337	0.337	0.337	508	0	0	0	'Rs4_1_52'
512	'RSV1_1_53'	1.1	0.64	0.64	0.64	0.64	503	0	0	0	'Rs1_1_53'
513	'RSV0_2_54'	0.7	0.294	0.294	0.294	0.294	503	0	0	0	'Rs0_2_54'
